# Supplementary material for: Exploring risk factors for autoimmune diseases complicated by non-hodgkin lymphoma through regulatory T cell immune-related traits: a Mendelian randomization study
Source: Front Immunol. 2024 May 28;15:1374938. doi: 10.3389/fimmu.2024.1374938 (PMC11165099; doi:10.3389/fimmu.2024.1374938)
Supplement: Supplementary Figure 1 — Overview of biological mechanisms. (A) CD8+Tregs negatively regulate B cells to help control and modulate autoimmune diseases. CD8+Tregs secrete various inhibitory factors and chemokines to suppress the function of effector T cells and the activation of B cells; they express inhibitory checkpoint molecule CTLA-4 to downregulate co-stimulatory molecules CD80 and CD86; simultaneously, they upregulate inhibitory receptors such as ILT3 and ILT4 to induce tolerance and anti-inflammatory responses in DCs. (B) Mechanism of CD8+Tregs in tumor immune microenvironment.CD8+Tregs promote the conversion of ATP into extracellular immunosuppressive adenosine by expressing CD39 and CD73, leading to the infiltration of tolerogenic TAM and MDCS, which suppress the activity of effector T cells. CD8+Tregs also directly secrete various cytokines such as IL-10, TGF-β, and IL-2 to inhibit the tumor-killing function of effector T cells, NK cells, and DCs. Under the mediation of IDO, the interaction between CD8+Tregs and DCs converts tryptophan to kynurenine, further inhibiting the tumor-killing function of effector T cells, NK cells, and APCs. Additionally, CD8+Tregs express the inhibitory checkpoint molecule CTLA-4, which downregulates co-stimulatory molecules like CD80 and CD86.Additionally, MHC class I-restricted CD8+ Tregs are capable of killing activated T effector cells expressing Qa-1/HLA-E. Tumor cells express the CD47 anti-phagocytic signal and bind to its ligand SIRPα, inducing immune evasion in tumor cells.IL-10, Interleukin-10; TGF-β, Transforming Growth Factor Beta; CCL4, Chemokine (C-C motif) ligand 4; CTLA-4, Cytotoxic T-lymphocyte-associated protein 4; ILT3, Immunoglobulin-like transcript 3; ILT4, Immunoglobulin-like transcript 4; DC, dendritic cell;B-NHL,B-cell non-Hodgkin lymphoma. [file DataSheet_1.zip › Supplementary_Material/Supplementary Tables.xlsx]

## Sheet: Table S1
Table S1:Sources of GWAS data used in this study
Phenotype	GWAS data source	Cohort(s)	Sample size	Race
Systemic lupus erythematosus	FinnGen (R10_SLE_FG)	FinnGen	307587	European
Sjögren's syndrome	FinnGen (R10_M13_SJOGREN)	FinnGen	402090	European
Dermatopolymyositis (FG)	FinnGen (DERMATOPOLY_FG)	FinnGen	311640	European
Rheumatoid arthritis	FinnGen (M13_RHEUMA)	FinnGen	276465	European
Diffuse large B-cell lymphoma (controls excluding all cancers)	FinnGen (R10_C3_DLBCL_EXALLC)	FinnGen	315243	European
Follicular lymphoma (controls excluding all cancers)	FinnGen (R10_CD2_FOLLICULAR_LYMPHOMA_EXALLC)	FinnGen	325831	European
Psoriasis	finngen_R10_L12_PSORIASIS	FinnGen	407876	European
Atopic dermatitis	finngen_R10_L12_ATOPIC	FinnGen	382254	European
Ulcerative colitis (strict definition, require KELA, min 2 HDR)	finngen_R10_K11_UC_STRICT2	FinnGen	411317	European
Crohn disease (strict definition, require KELA, min 2 HDR)	finngen_R10_K11_CD_STRICT2	FinnGen	411973	European

## Sheet: Table S2
Table S2:Gwas summary information on immune-related traits of regulatory T cells
Trait type	Panel	Statistical trait name	Trait	GWAS Catalog Accession Number
Relative count	Treg	f_Treg_Trait501	CD4 Treg %CD4	GCST90001478
Relative count	Treg	f_Treg_Trait502	CD4 Treg %T cell	GCST90001479
Absolute count	Treg	f_Treg_Trait503	Resting Treg AC	GCST90001480
Relative count	Treg	f_Treg_Trait504	Resting Treg % CD4 Treg	GCST90001481
Relative count	Treg	f_Treg_Trait505	Resting Treg %CD4	GCST90001482
Absolute count	Treg	f_Treg_Trait506	CD39+ resting Treg AC	GCST90001483
Relative count	Treg	f_Treg_Trait507	CD39+ resting Treg %resting Treg	GCST90001484
Relative count	Treg	f_Treg_Trait508	CD39+ resting Treg % CD4 Treg	GCST90001485
Absolute count	Treg	f_Treg_Trait509	Activated Treg AC	GCST90001486
Relative count	Treg	f_Treg_Trait510	Activated Treg %CD4 Treg	GCST90001487
Relative count	Treg	f_Treg_Trait511	Activated Treg %CD4	GCST90001488
Absolute count	Treg	f_Treg_Trait512	CD39+ activated Treg AC	GCST90001489
Relative count	Treg	f_Treg_Trait513	CD39+ activated Treg %activated Treg	GCST90001490
Relative count	Treg	f_Treg_Trait514	CD39+ activated Treg %CD4 Treg	GCST90001491
Absolute count	Treg	f_Treg_Trait515	Secreting Treg AC	GCST90001492
Relative count	Treg	f_Treg_Trait516	Secreting Treg % CD4 Treg	GCST90001493
Relative count	Treg	f_Treg_Trait517	Secreting Treg %CD4	GCST90001494
Absolute count	Treg	f_Treg_Trait518	CD39+ secreting Treg AC	GCST90001495
Relative count	Treg	f_Treg_Trait519	CD39+ secreting Treg %secreting Treg	GCST90001496
Relative count	Treg	f_Treg_Trait520	CD39+ secreting Treg %CD4 Treg	GCST90001497
Absolute count	Treg	f_Treg_Trait521	Activated & resting Treg AC	GCST90001498
Relative count	Treg	f_Treg_Trait522	Activated & resting Treg % CD4 Treg	GCST90001499
Relative count	Treg	f_Treg_Trait523	Activated & resting Treg %CD4+	GCST90001500
Absolute count	Treg	f_Treg_Trait527	Activated & secreting Treg AC	GCST90001501
Relative count	Treg	f_Treg_Trait528	Activated & secreting Treg %CD4 Treg	GCST90001502
Relative count	Treg	f_Treg_Trait529	Activated & secreting Treg %CD4+	GCST90001503
Absolute count	Treg	f_Treg_Trait533	CD25hi AC	GCST90001504
Relative count	Treg	f_Treg_Trait534	CD25hi %CD4+	GCST90001505
Relative count	Treg	f_Treg_Trait535	CD25hi %T cell	GCST90001506
Absolute count	Treg	f_Treg_Trait536	CD25hi CD45RA+ CD4 not Treg AC	GCST90001507
Relative count	Treg	f_Treg_Trait537	CD25hi CD45RA+ CD4 not Treg %CD4+	GCST90001508
Relative count	Treg	f_Treg_Trait538	CD25hi CD45RA+ CD4 not Treg %T cell	GCST90001509
Absolute count	Treg	f_Treg_Trait539	CD25hi CD45RA- CD4 not Treg AC	GCST90001510
Relative count	Treg	f_Treg_Trait540	CD25hi CD45RA- CD4 not Treg %CD4+	GCST90001511
Relative count	Treg	f_Treg_Trait541	CD25hi CD45RA- CD4 not Treg %T cell	GCST90001512
Absolute count	Treg	f_Treg_Trait542	CD4 Treg AC	GCST90001513
Relative count	Treg	Treg_Trait505	CD28- DN (CD4-CD8-) %DN	GCST90001653
Absolute count	Treg	Treg_Trait506	CD28- DN (CD4-CD8-) AC	GCST90001654
Relative count	Treg	Treg_Trait507	CD28+ DN (CD4-CD8-) %T cell	GCST90001655
Relative count	Treg	Treg_Trait508	CD28+ DN (CD4-CD8-) %DN	GCST90001656
Absolute count	Treg	Treg_Trait509	CD28+ DN (CD4-CD8-) AC	GCST90001657
Relative count	Treg	Treg_Trait512	CD39+ CD4+ %T cell	GCST90001658
Relative count	Treg	Treg_Trait513	CD39+ CD4+ %CD4+	GCST90001659
Absolute count	Treg	Treg_Trait514	CD39+ CD4+ AC	GCST90001660
Relative count	Treg	Treg_Trait574	CD28- CD8dim %T cell	GCST90001661
Relative count	Treg	Treg_Trait575	CD28- CD8dim %CD8dim	GCST90001662
Absolute count	Treg	Treg_Trait576	CD28- CD8dim AC	GCST90001663
Relative count	Treg	Treg_Trait577	CD28+ CD45RA+ CD8dim %T cell	GCST90001664
Relative count	Treg	Treg_Trait578	CD28+ CD45RA+ CD8dim %CD8dim	GCST90001665
Absolute count	Treg	Treg_Trait579	CD28+ CD45RA+ CD8dim AC	GCST90001666
Relative count	Treg	Treg_Trait580	CD28+ CD45RA- CD8dim %T cell	GCST90001667
Relative count	Treg	Treg_Trait581	CD28+ CD45RA- CD8dim %CD8dim	GCST90001668
Absolute count	Treg	Treg_Trait582	CD28+ CD45RA- CD8dim AC	GCST90001669
Relative count	Treg	Treg_Trait585	CD39+ CD8br %T cell	GCST90001670
Relative count	Treg	Treg_Trait586	CD39+ CD8br %CD8br	GCST90001671
Absolute count	Treg	Treg_Trait587	CD39+ CD8br AC	GCST90001672
Relative count	Treg	Treg_Trait588	CD28- CD127- CD25++ CD8br %T cell	GCST90001673
Relative count	Treg	Treg_Trait589	CD28- CD127- CD25++ CD8br %CD8br	GCST90001674
Absolute count	Treg	Treg_Trait590	CD28- CD127- CD25++ CD8br AC	GCST90001675
Relative count	Treg	Treg_Trait591	CD28- CD25++ CD8br %T cell	GCST90001676
Relative count	Treg	Treg_Trait592	CD28- CD25++ CD8br %CD8br	GCST90001677
Absolute count	Treg	Treg_Trait593	CD28- CD25++ CD8br AC	GCST90001678
Relative count	Treg	Treg_Trait594	CD25++ CD8br %T cell	GCST90001679
Relative count	Treg	Treg_Trait595	CD25++ CD8br %CD8br	GCST90001680
Absolute count	Treg	Treg_Trait596	CD25++ CD8br AC	GCST90001681
Relative count	Treg	Treg_Trait597	CD127- CD8br %T cell	GCST90001682
Relative count	Treg	Treg_Trait598	CD127- CD8br %CD8br	GCST90001683
Absolute count	Treg	Treg_Trait599	CD127- CD8br AC	GCST90001684
Relative count	Treg	Treg_Trait600	CD28- CD8br %T cell	GCST90001685
Relative count	Treg	Treg_Trait601	CD28- CD8br %CD8br	GCST90001686
Absolute count	Treg	Treg_Trait602	CD28- CD8br AC	GCST90001687
Relative count	Treg	Treg_Trait603	CD28+ CD45RA+ CD8br %T cell	GCST90001688
Relative count	Treg	Treg_Trait604	CD28+ CD45RA+ CD8br %CD8br	GCST90001689
Absolute count	Treg	Treg_Trait605	CD28+ CD45RA+ CD8br AC	GCST90001690
Relative count	Treg	Treg_Trait606	CD28+ CD45RA- CD8br %T cell	GCST90001691
Relative count	Treg	Treg_Trait607	CD28+ CD45RA- CD8br %CD8br	GCST90001692
Absolute count	Treg	Treg_Trait608	CD28+ CD45RA- CD8br AC	GCST90001693
Relative count	Treg	Treg_Trait611	CD28- DN (CD4-CD8-) %T cell	GCST90001694
Absolute count	Treg	Treg_Trait700	CD45RA- CD28- CD8br AC	GCST90001695
Relative count	Treg	Treg_Trait701	CD45RA- CD28- CD8br %CD8br	GCST90001696
Relative count	Treg	Treg_Trait702	CD45RA- CD28- CD8br %T cell	GCST90001697
Absolute count	Treg	Treg_Trait706	CD45RA+ CD28- CD8br AC	GCST90001698
Relative count	Treg	Treg_Trait707	CD45RA+ CD28- CD8br %CD8br	GCST90001699
Relative count	Treg	Treg_Trait708	CD45RA+ CD28- CD8br %T cell	GCST90001700

## Sheet: Table S3
Table S3:Estimation of a causal relationship between Treg immune characteristics and DLBCL
outcome	exposure	method	nsnp	b	se	pval	lo_ci	up_ci	or	or_lci95	or_uci95	FDR
DLBCL	Activated & resting Treg % CD4 Treg	Inverse variance weighted	29	-0.0319229	0.0323022	0.323026	-0.0952352	0.0313894	0.968581	0.909159	1.03189	0.744292
DLBCL	Activated & resting Treg % CD4 Treg	Weighted median	29	-0.0544648	0.043617	0.211773	-0.139954	0.0310245	0.946992	0.869398	1.03151	0.668896
DLBCL	Activated & resting Treg % CD4 Treg	MR Egger	29	-0.0119028	0.0408589	0.773038	-0.0919862	0.0681806	0.988168	0.912118	1.07056	0.942877
DLBCL	Activated & resting Treg % CD4 Treg	Simple mode	29	-0.0486964	0.0845963	0.569461	-0.214505	0.117112	0.95247	0.806941	1.12425	0.985913
DLBCL	Activated & resting Treg % CD4 Treg	Weighted mode	29	-0.0364524	0.0430668	0.404498	-0.120863	0.0479586	0.964204	0.886155	1.04913	0.960938
DLBCL	Activated & resting Treg %CD4+	Inverse variance weighted	26	0.0246575	0.0475439	0.604022	-0.0685285	0.117844	1.02496	0.933767	1.12507	0.906032
DLBCL	Activated & resting Treg %CD4+	Weighted median	26	0.0163419	0.0668847	0.806976	-0.114752	0.147436	1.01648	0.891587	1.15886	0.940582
DLBCL	Activated & resting Treg %CD4+	MR Egger	26	0.0205073	0.066677	0.761068	-0.11018	0.151194	1.02072	0.895673	1.16322	0.942877
DLBCL	Activated & resting Treg %CD4+	Simple mode	26	0.0155664	0.0970514	0.87386	-0.174654	0.205787	1.01569	0.839747	1.22849	0.985913
DLBCL	Activated & resting Treg %CD4+	Weighted mode	26	0.0292187	0.0603113	0.632274	-0.0889915	0.147429	1.02965	0.914853	1.15885	0.960938
DLBCL	Activated & resting Treg AC	Inverse variance weighted	19	0.0418031	0.079786	0.60032	-0.114577	0.198184	1.04269	0.891743	1.21919	0.906032
DLBCL	Activated & resting Treg AC	Weighted median	19	0.0155337	0.110945	0.88865	-0.201918	0.232985	1.01565	0.817162	1.26236	0.957008
DLBCL	Activated & resting Treg AC	MR Egger	19	-0.0186611	0.174373	0.916027	-0.360431	0.323109	0.981512	0.697375	1.38142	0.959011
DLBCL	Activated & resting Treg AC	Simple mode	19	0.0162186	0.162248	0.921479	-0.301787	0.334224	1.01635	0.739496	1.39686	0.985913
DLBCL	Activated & resting Treg AC	Weighted mode	19	0.0432227	0.145073	0.769163	-0.24112	0.327566	1.04417	0.785747	1.38759	0.960938
DLBCL	Activated & secreting Treg %CD4 Treg	Inverse variance weighted	37	-0.0225258	0.0192597	0.242169	-0.0602748	0.0152232	0.977726	0.941506	1.01534	0.744292
DLBCL	Activated & secreting Treg %CD4 Treg	Weighted median	37	-0.0238574	0.0226656	0.292533	-0.0682819	0.0205672	0.976425	0.933997	1.02078	0.847337
DLBCL	Activated & secreting Treg %CD4 Treg	MR Egger	37	-0.00947551	0.0229109	0.681705	-0.0543809	0.0354299	0.990569	0.947071	1.03606	0.942877
DLBCL	Activated & secreting Treg %CD4 Treg	Simple mode	37	-0.00248346	0.0398899	0.950702	-0.0806678	0.0757008	0.99752	0.9225	1.07864	0.985913
DLBCL	Activated & secreting Treg %CD4 Treg	Weighted mode	37	-0.0233018	0.017518	0.19183	-0.057637	0.0110334	0.976968	0.943993	1.01109	0.792667
DLBCL	Activated & secreting Treg %CD4+	Inverse variance weighted	31	-0.0360347	0.0185276	0.0517854	-0.0723488	0.000279525	0.964607	0.930206	1.00028	0.558381
DLBCL	Activated & secreting Treg %CD4+	Weighted median	31	-0.0587571	0.0277522	0.0342424	-0.113151	-0.00436279	0.942936	0.893015	0.995647	0.651677
DLBCL	Activated & secreting Treg %CD4+	MR Egger	31	-0.040534	0.0214917	0.0693433	-0.0826578	0.00158984	0.960277	0.920666	1.00159	0.826697
DLBCL	Activated & secreting Treg %CD4+	Simple mode	31	-0.0525667	0.0411775	0.211541	-0.133275	0.0281411	0.948791	0.875225	1.02854	0.985913
DLBCL	Activated & secreting Treg %CD4+	Weighted mode	31	-0.0428402	0.026922	0.122033	-0.0956073	0.00992699	0.958065	0.908821	1.00998	0.749131
DLBCL	Activated & secreting Treg AC	Inverse variance weighted	22	-0.0306328	0.0199298	0.124285	-0.0696951	0.00842958	0.969832	0.932678	1.00847	0.686148
DLBCL	Activated & secreting Treg AC	Weighted median	22	-0.0459461	0.0292615	0.116371	-0.103299	0.0114064	0.955093	0.901858	1.01147	0.651677
DLBCL	Activated & secreting Treg AC	MR Egger	22	-0.048475	0.0243048	0.0599126	-0.0961124	-0.000837469	0.952681	0.908362	0.999163	0.826697
DLBCL	Activated & secreting Treg AC	Simple mode	22	-0.00365611	0.0503736	0.942827	-0.102388	0.0950762	0.996351	0.902679	1.09974	0.985913
DLBCL	Activated & secreting Treg AC	Weighted mode	22	-0.0376794	0.0243666	0.136957	-0.0854379	0.0100791	0.963022	0.91811	1.01013	0.766957
DLBCL	Activated Treg %CD4	Inverse variance weighted	19	0.00917232	0.0612164	0.880895	-0.110812	0.129156	1.00921	0.895107	1.13787	0.94701
DLBCL	Activated Treg %CD4	Weighted median	19	0.0448488	0.0769665	0.560091	-0.106006	0.195703	1.04587	0.89942	1.21617	0.923071
DLBCL	Activated Treg %CD4	MR Egger	19	-0.0178846	0.0912074	0.846866	-0.196651	0.160882	0.982274	0.821477	1.17455	0.942877
DLBCL	Activated Treg %CD4	Simple mode	19	-0.0762192	0.129512	0.563502	-0.330062	0.177624	0.926613	0.718879	1.19438	0.985913
DLBCL	Activated Treg %CD4	Weighted mode	19	0.0608395	0.0813236	0.464054	-0.0985549	0.220234	1.06273	0.906146	1.24637	0.960938
DLBCL	Activated Treg %CD4 Treg	Inverse variance weighted	28	-0.00634552	0.0533453	0.905313	-0.110902	0.0982112	0.993675	0.895026	1.1032	0.94701
DLBCL	Activated Treg %CD4 Treg	Weighted median	28	-0.00311138	0.0688942	0.963978	-0.138144	0.131921	0.996893	0.870973	1.14102	0.977335
DLBCL	Activated Treg %CD4 Treg	MR Egger	28	-0.0394005	0.0762601	0.609761	-0.18887	0.110069	0.961366	0.827894	1.11636	0.942877
DLBCL	Activated Treg %CD4 Treg	Simple mode	28	0.00246929	0.115779	0.983141	-0.224458	0.229396	1.00247	0.79895	1.25784	0.997261
DLBCL	Activated Treg %CD4 Treg	Weighted mode	28	0.0386319	0.0673085	0.57075	-0.0932928	0.170557	1.03939	0.910927	1.18596	0.960938
DLBCL	Activated Treg AC	Inverse variance weighted	15	-0.0138344	0.0514957	0.788198	-0.114766	0.0870972	0.986261	0.891575	1.091	0.937328
DLBCL	Activated Treg AC	Weighted median	15	-0.0295258	0.0645251	0.64725	-0.155995	0.0969434	0.970906	0.855564	1.1018	0.923071
DLBCL	Activated Treg AC	MR Egger	15	0.0230641	0.0643024	0.725591	-0.102969	0.149097	1.02333	0.902155	1.16079	0.942877
DLBCL	Activated Treg AC	Simple mode	15	-0.200181	0.126789	0.136692	-0.448688	0.0483251	0.818582	0.638465	1.04951	0.985913
DLBCL	Activated Treg AC	Weighted mode	15	0.00526174	0.0593591	0.930622	-0.111082	0.121606	1.00528	0.894865	1.12931	0.960938
DLBCL	CD127- CD8br %CD8br	Inverse variance weighted	14	-0.0414656	0.0654214	0.526196	-0.169692	0.0867604	0.959382	0.843925	1.09064	0.85001
DLBCL	CD127- CD8br %CD8br	Weighted median	14	-0.0181941	0.0788046	0.817411	-0.172651	0.136263	0.98197	0.841431	1.14598	0.940582
DLBCL	CD127- CD8br %CD8br	MR Egger	14	0.0157328	0.0850401	0.856315	-0.150946	0.182412	1.01586	0.859894	1.20011	0.942877
DLBCL	CD127- CD8br %CD8br	Simple mode	14	-0.111229	0.143242	0.451345	-0.391984	0.169526	0.894734	0.675715	1.18474	0.985913
DLBCL	CD127- CD8br %CD8br	Weighted mode	14	-0.0105055	0.0680168	0.879624	-0.143819	0.122808	0.989549	0.866045	1.13067	0.960938
DLBCL	CD127- CD8br %T cell	Inverse variance weighted	14	0.075715	0.118429	0.522611	-0.156406	0.307836	1.07866	0.855212	1.36048	0.85001
DLBCL	CD127- CD8br %T cell	Weighted median	14	0.0788937	0.137138	0.565097	-0.189897	0.347684	1.08209	0.827044	1.41579	0.923071
DLBCL	CD127- CD8br %T cell	MR Egger	14	-0.105445	0.265793	0.698539	-0.6264	0.415509	0.899924	0.534513	1.51514	0.942877
DLBCL	CD127- CD8br %T cell	Simple mode	14	-0.0263602	0.224298	0.908242	-0.465985	0.413265	0.973984	0.627517	1.51174	0.985913
DLBCL	CD127- CD8br %T cell	Weighted mode	14	-0.0202907	0.178838	0.9114	-0.370813	0.330231	0.979914	0.690173	1.39129	0.960938
DLBCL	CD127- CD8br AC	Inverse variance weighted	13	0.0379371	0.107897	0.725134	-0.173541	0.249415	1.03867	0.840683	1.28327	0.926716
DLBCL	CD127- CD8br AC	Weighted median	13	-0.0514898	0.0976238	0.597895	-0.242832	0.139853	0.949813	0.784403	1.1501	0.923071
DLBCL	CD127- CD8br AC	MR Egger	13	-0.139649	0.211176	0.522034	-0.553554	0.274255	0.869663	0.574903	1.31555	0.942877
DLBCL	CD127- CD8br AC	Simple mode	13	-0.010442	0.161115	0.949392	-0.326227	0.305343	0.989612	0.721642	1.35709	0.985913
DLBCL	CD127- CD8br AC	Weighted mode	13	-0.0509844	0.0949705	0.601187	-0.237127	0.135158	0.950293	0.788891	1.14472	0.960938
DLBCL	CD25++ CD8br %CD8br	Inverse variance weighted	22	-0.0183396	0.065625	0.779891	-0.146965	0.110285	0.981828	0.863325	1.1166	0.937328
DLBCL	CD25++ CD8br %CD8br	Weighted median	22	-0.0104663	0.0939617	0.911308	-0.194631	0.173699	0.989588	0.823138	1.1897	0.968986
DLBCL	CD25++ CD8br %CD8br	MR Egger	22	-0.0822313	0.105801	0.44612	-0.289601	0.125138	0.921059	0.748562	1.1333	0.942877
DLBCL	CD25++ CD8br %CD8br	Simple mode	22	0.0276901	0.136994	0.841764	-0.240819	0.296199	1.02808	0.785984	1.34474	0.985913
DLBCL	CD25++ CD8br %CD8br	Weighted mode	22	-0.0401032	0.0857318	0.644763	-0.208137	0.127931	0.96069	0.812095	1.13647	0.960938
DLBCL	CD25++ CD8br %T cell	Inverse variance weighted	17	0.0427932	0.0877431	0.625755	-0.129183	0.21477	1.04372	0.878813	1.23958	0.920066
DLBCL	CD25++ CD8br %T cell	Weighted median	17	0.0696855	0.112983	0.53738	-0.151761	0.291132	1.07217	0.859194	1.33794	0.923071
DLBCL	CD25++ CD8br %T cell	MR Egger	17	0.0323426	0.150588	0.832835	-0.262809	0.327494	1.03287	0.768889	1.38749	0.942877
DLBCL	CD25++ CD8br %T cell	Simple mode	17	0.24621	0.20235	0.241344	-0.150397	0.642817	1.27917	0.860366	1.90183	0.985913
DLBCL	CD25++ CD8br %T cell	Weighted mode	17	0.0683896	0.147487	0.649109	-0.220685	0.357464	1.07078	0.801969	1.4297	0.960938
DLBCL	CD25++ CD8br AC	Inverse variance weighted	27	-0.014662	0.064051	0.818938	-0.140202	0.110878	0.985445	0.869183	1.11726	0.937328
DLBCL	CD25++ CD8br AC	Weighted median	27	-0.00606578	0.0848141	0.942985	-0.172301	0.16017	0.993953	0.841725	1.17371	0.977335
DLBCL	CD25++ CD8br AC	MR Egger	27	0.0343381	0.11964	0.776469	-0.200156	0.268833	1.03493	0.818603	1.30844	0.942877
DLBCL	CD25++ CD8br AC	Simple mode	27	0.0347123	0.166793	0.83676	-0.292201	0.361626	1.03532	0.746618	1.43566	0.985913
DLBCL	CD25++ CD8br AC	Weighted mode	27	-0.0112156	0.116324	0.923929	-0.23921	0.216779	0.988847	0.787249	1.24207	0.960938
DLBCL	CD25hi %CD4+	Inverse variance weighted	26	0.072536	0.0529243	0.170512	-0.0311956	0.176268	1.07523	0.969286	1.19276	0.744292
DLBCL	CD25hi %CD4+	Weighted median	26	0.0416381	0.0766605	0.587027	-0.108617	0.191893	1.04252	0.897074	1.21154	0.923071
DLBCL	CD25hi %CD4+	MR Egger	26	0.0849208	0.0777232	0.285414	-0.0674166	0.237258	1.08863	0.934806	1.26777	0.919716
DLBCL	CD25hi %CD4+	Simple mode	26	0.0171876	0.120402	0.88763	-0.2188	0.253176	1.01734	0.803482	1.28811	0.985913
DLBCL	CD25hi %CD4+	Weighted mode	26	0.0665676	0.0693036	0.345991	-0.0692674	0.202403	1.06883	0.933077	1.22434	0.960938
DLBCL	CD25hi %T cell	Inverse variance weighted	18	0.0897136	0.0713267	0.20847	-0.0500867	0.229514	1.09386	0.951147	1.25799	0.744292
DLBCL	CD25hi %T cell	Weighted median	18	0.16301	0.0904676	0.0715676	-0.0143067	0.340326	1.17705	0.985795	1.40541	0.651677
DLBCL	CD25hi %T cell	MR Egger	18	0.20634	0.0970937	0.0494986	0.0160364	0.396644	1.22917	1.01617	1.48683	0.826697
DLBCL	CD25hi %T cell	Simple mode	18	0.151912	0.159159	0.353223	-0.160039	0.463864	1.16406	0.85211	1.59021	0.985913
DLBCL	CD25hi %T cell	Weighted mode	18	0.151912	0.0916439	0.115728	-0.0277098	0.331534	1.16406	0.972671	1.3931	0.749131
DLBCL	CD25hi AC	Inverse variance weighted	23	0.0720255	0.0420068	0.086416	-0.0103079	0.154359	1.07468	0.989745	1.16691	0.558381
DLBCL	CD25hi AC	Weighted median	23	0.0870393	0.0657	0.185237	-0.0417326	0.215811	1.09094	0.959126	1.24087	0.668896
DLBCL	CD25hi AC	MR Egger	23	0.0862753	0.0581382	0.152672	-0.0276756	0.200226	1.09011	0.972704	1.22168	0.919716
DLBCL	CD25hi AC	Simple mode	23	0.026467	0.112121	0.815573	-0.193291	0.246225	1.02682	0.824242	1.27919	0.985913
DLBCL	CD25hi AC	Weighted mode	23	0.0942544	0.0538891	0.0942234	-0.0113682	0.199877	1.09884	0.988696	1.22125	0.749131
DLBCL	CD25hi CD45RA- CD4 not Treg %CD4+	Inverse variance weighted	24	0.0050635	0.0347814	0.884252	-0.063108	0.073235	1.00508	0.938842	1.07598	0.94701
DLBCL	CD25hi CD45RA- CD4 not Treg %CD4+	Weighted median	24	0.0113822	0.046519	0.806706	-0.0797951	0.102559	1.01145	0.923305	1.108	0.940582
DLBCL	CD25hi CD45RA- CD4 not Treg %CD4+	MR Egger	24	-0.00478056	0.0425144	0.91149	-0.0881088	0.0785476	0.995231	0.915661	1.08171	0.959011
DLBCL	CD25hi CD45RA- CD4 not Treg %CD4+	Simple mode	24	0.00756218	0.0942665	0.936755	-0.1772	0.192324	1.00759	0.837612	1.21206	0.985913
DLBCL	CD25hi CD45RA- CD4 not Treg %CD4+	Weighted mode	24	0.0159117	0.0359423	0.662117	-0.0545353	0.0863588	1.01604	0.946925	1.0902	0.960938
DLBCL	CD25hi CD45RA- CD4 not Treg %T cell	Inverse variance weighted	28	0.047969	0.0341617	0.160266	-0.0189879	0.114926	1.04914	0.981191	1.12179	0.744292
DLBCL	CD25hi CD45RA- CD4 not Treg %T cell	Weighted median	28	0.0397143	0.0420892	0.345386	-0.0427805	0.122209	1.04051	0.958122	1.12999	0.923071
DLBCL	CD25hi CD45RA- CD4 not Treg %T cell	MR Egger	28	0.043362	0.0437048	0.330266	-0.0422995	0.129023	1.04432	0.958583	1.13772	0.924745
DLBCL	CD25hi CD45RA- CD4 not Treg %T cell	Simple mode	28	-0.0212894	0.0735959	0.774582	-0.165537	0.122959	0.978936	0.847438	1.13084	0.985913
DLBCL	CD25hi CD45RA- CD4 not Treg %T cell	Weighted mode	28	0.0437841	0.0339316	0.207866	-0.0227219	0.11029	1.04476	0.977534	1.1166	0.792667
DLBCL	CD25hi CD45RA- CD4 not Treg AC	Inverse variance weighted	20	0.0239738	0.0274758	0.382911	-0.0298786	0.0778263	1.02426	0.970563	1.08093	0.821792
DLBCL	CD25hi CD45RA- CD4 not Treg AC	Weighted median	20	0.0187156	0.0393565	0.634402	-0.0584231	0.0958542	1.01889	0.943251	1.1006	0.923071
DLBCL	CD25hi CD45RA- CD4 not Treg AC	MR Egger	20	0.0126784	0.0380988	0.743147	-0.0619952	0.0873521	1.01276	0.939887	1.09128	0.942877
DLBCL	CD25hi CD45RA- CD4 not Treg AC	Simple mode	20	0.0485064	0.0629985	0.450791	-0.0749707	0.171984	1.0497	0.927771	1.18766	0.985913
DLBCL	CD25hi CD45RA- CD4 not Treg AC	Weighted mode	20	0.0403345	0.0349049	0.262189	-0.0280791	0.108748	1.04116	0.972312	1.11488	0.880954
DLBCL	CD25hi CD45RA+ CD4 not Treg %CD4+	Inverse variance weighted	32	-0.0312674	0.0286401	0.27495	-0.0874021	0.0248673	0.969216	0.916309	1.02518	0.744292
DLBCL	CD25hi CD45RA+ CD4 not Treg %CD4+	Weighted median	32	-0.0608559	0.0415164	0.142695	-0.142228	0.0205163	0.940959	0.867423	1.02073	0.668896
DLBCL	CD25hi CD45RA+ CD4 not Treg %CD4+	MR Egger	32	-0.045077	0.0353122	0.211563	-0.114289	0.024135	0.955924	0.892	1.02443	0.919716
DLBCL	CD25hi CD45RA+ CD4 not Treg %CD4+	Simple mode	32	-0.0260711	0.0692657	0.709189	-0.161832	0.10969	0.974266	0.850584	1.11593	0.985913
DLBCL	CD25hi CD45RA+ CD4 not Treg %CD4+	Weighted mode	32	-0.0547397	0.0372453	0.151717	-0.12774	0.018261	0.946732	0.880082	1.01843	0.792667
DLBCL	CD25hi CD45RA+ CD4 not Treg %T cell	Inverse variance weighted	27	-0.0569197	0.0285615	0.0462741	-0.1129	-0.000939215	0.94467	0.89324	0.999061	0.558381
DLBCL	CD25hi CD45RA+ CD4 not Treg %T cell	Weighted median	27	-0.0721565	0.040612	0.0756131	-0.151756	0.00744307	0.930385	0.859198	1.00747	0.651677
DLBCL	CD25hi CD45RA+ CD4 not Treg %T cell	MR Egger	27	-0.0774876	0.0351092	0.0367153	-0.146302	-0.00867359	0.925438	0.863897	0.991364	0.826697
DLBCL	CD25hi CD45RA+ CD4 not Treg %T cell	Simple mode	27	-0.124682	0.0603361	0.0488804	-0.242941	-0.00642313	0.882778	0.784318	0.993597	0.684326
DLBCL	CD25hi CD45RA+ CD4 not Treg %T cell	Weighted mode	27	-0.0741394	0.0373305	0.0576681	-0.147307	-0.000971626	0.928542	0.863029	0.999029	0.749131
DLBCL	CD25hi CD45RA+ CD4 not Treg AC	Inverse variance weighted	25	-0.0168492	0.0413742	0.683831	-0.0979426	0.0642441	0.983292	0.906701	1.06635	0.926716
DLBCL	CD25hi CD45RA+ CD4 not Treg AC	Weighted median	25	-0.0769427	0.0592922	0.194395	-0.193155	0.0392699	0.925943	0.824354	1.04005	0.668896
DLBCL	CD25hi CD45RA+ CD4 not Treg AC	MR Egger	25	-0.0918493	0.0565657	0.118054	-0.202718	0.0190195	0.912243	0.816508	1.0192	0.919716
DLBCL	CD25hi CD45RA+ CD4 not Treg AC	Simple mode	25	0.061529	0.106701	0.569547	-0.147605	0.270663	1.06346	0.862772	1.31083	0.985913
DLBCL	CD25hi CD45RA+ CD4 not Treg AC	Weighted mode	25	-0.0944971	0.0579965	0.116294	-0.20817	0.019176	0.90983	0.812069	1.01936	0.749131
DLBCL	CD28- CD127- CD25++ CD8br %CD8br	Inverse variance weighted	18	-0.061812	0.0496777	0.213404	-0.15918	0.0355563	0.94006	0.852843	1.0362	0.744292
DLBCL	CD28- CD127- CD25++ CD8br %CD8br	Weighted median	18	-0.0315674	0.0622464	0.612059	-0.15357	0.0904355	0.968926	0.85764	1.09465	0.923071
DLBCL	CD28- CD127- CD25++ CD8br %CD8br	MR Egger	18	-0.0490358	0.0684408	0.484029	-0.18318	0.0851082	0.952147	0.832618	1.08883	0.942877
DLBCL	CD28- CD127- CD25++ CD8br %CD8br	Simple mode	18	-0.198015	0.135415	0.161903	-0.463428	0.0673975	0.820357	0.629123	1.06972	0.985913
DLBCL	CD28- CD127- CD25++ CD8br %CD8br	Weighted mode	18	-0.0497635	0.0607286	0.423875	-0.168791	0.0692645	0.951454	0.844685	1.07172	0.960938
DLBCL	CD28- CD127- CD25++ CD8br %T cell	Inverse variance weighted	18	-0.0509932	0.0530792	0.336704	-0.155028	0.0530421	0.950285	0.856391	1.05447	0.744292
DLBCL	CD28- CD127- CD25++ CD8br %T cell	Weighted median	18	-0.0365636	0.0651942	0.574906	-0.164344	0.0912171	0.964097	0.84845	1.09551	0.923071
DLBCL	CD28- CD127- CD25++ CD8br %T cell	MR Egger	18	-0.0332979	0.0691662	0.636737	-0.168864	0.102268	0.96725	0.844624	1.10768	0.942877
DLBCL	CD28- CD127- CD25++ CD8br %T cell	Simple mode	18	-0.0524947	0.182115	0.77664	-0.40944	0.304451	0.948859	0.664022	1.35588	0.985913
DLBCL	CD28- CD127- CD25++ CD8br %T cell	Weighted mode	18	-0.0322255	0.063918	0.620613	-0.157505	0.0930538	0.968288	0.854273	1.09752	0.960938
DLBCL	CD28- CD127- CD25++ CD8br AC	Inverse variance weighted	29	-0.0276343	0.0373921	0.459882	-0.100923	0.0456542	0.972744	0.904003	1.04671	0.85001
DLBCL	CD28- CD127- CD25++ CD8br AC	Weighted median	29	-0.0227933	0.0504276	0.651269	-0.121631	0.0760448	0.977465	0.885475	1.07901	0.923071
DLBCL	CD28- CD127- CD25++ CD8br AC	MR Egger	29	-0.02102	0.0482609	0.666626	-0.115611	0.0735715	0.979199	0.890821	1.07635	0.942877
DLBCL	CD28- CD127- CD25++ CD8br AC	Simple mode	29	-0.0581824	0.115367	0.617979	-0.284302	0.167937	0.943478	0.75254	1.18286	0.985913
DLBCL	CD28- CD127- CD25++ CD8br AC	Weighted mode	29	-0.0308892	0.0449225	0.497355	-0.118937	0.0571589	0.969583	0.887864	1.05882	0.960938
DLBCL	CD28- CD25++ CD8br %CD8br	Inverse variance weighted	25	0.021546	0.0756525	0.775796	-0.126733	0.169825	1.02178	0.880969	1.1851	0.937328
DLBCL	CD28- CD25++ CD8br %CD8br	Weighted median	25	0.120632	0.101926	0.236597	-0.0791417	0.320407	1.12821	0.923909	1.37769	0.709792
DLBCL	CD28- CD25++ CD8br %CD8br	MR Egger	25	-0.0354754	0.121719	0.773317	-0.274045	0.203094	0.965146	0.760298	1.22519	0.942877
DLBCL	CD28- CD25++ CD8br %CD8br	Simple mode	25	-0.0754914	0.228243	0.743704	-0.522848	0.371865	0.927288	0.59283	1.45044	0.985913
DLBCL	CD28- CD25++ CD8br %CD8br	Weighted mode	25	0.184951	0.144576	0.213033	-0.0984172	0.468319	1.20316	0.906271	1.59731	0.792667
DLBCL	CD28- CD25++ CD8br %T cell	Inverse variance weighted	8	-0.0328806	0.127926	0.797157	-0.283615	0.217854	0.967654	0.753057	1.24341	0.937328
DLBCL	CD28- CD25++ CD8br %T cell	Weighted median	8	-0.0684112	0.17366	0.693627	-0.408785	0.271962	0.933876	0.664457	1.31254	0.939753
DLBCL	CD28- CD25++ CD8br %T cell	MR Egger	8	-0.247833	0.282738	0.414445	-0.801999	0.306333	0.78049	0.448432	1.35843	0.942877
DLBCL	CD28- CD25++ CD8br %T cell	Simple mode	8	-0.192494	0.270169	0.499213	-0.722025	0.337037	0.824899	0.485768	1.40079	0.985913
DLBCL	CD28- CD25++ CD8br %T cell	Weighted mode	8	-0.174994	0.252174	0.510085	-0.669255	0.319267	0.839462	0.51209	1.37612	0.960938
DLBCL	CD28- CD25++ CD8br AC	Inverse variance weighted	25	0.01441	0.0414546	0.728134	-0.066841	0.095661	1.01451	0.935344	1.10039	0.926716
DLBCL	CD28- CD25++ CD8br AC	Weighted median	25	-0.00950694	0.0626979	0.879478	-0.132395	0.113381	0.990538	0.875995	1.12006	0.957008
DLBCL	CD28- CD25++ CD8br AC	MR Egger	25	0.0492627	0.0529131	0.361518	-0.054447	0.152972	1.0505	0.947009	1.16529	0.942877
DLBCL	CD28- CD25++ CD8br AC	Simple mode	25	-0.119787	0.119924	0.327829	-0.354837	0.115264	0.88711	0.701288	1.12217	0.985913
DLBCL	CD28- CD25++ CD8br AC	Weighted mode	25	0.01204	0.0510996	0.815727	-0.0881151	0.112195	1.01211	0.915655	1.11873	0.960938
DLBCL	CD28- CD8br %CD8br	Inverse variance weighted	23	0.148018	0.0809705	0.0675429	-0.0106845	0.30672	1.15953	0.989372	1.35896	0.558381
DLBCL	CD28- CD8br %CD8br	Weighted median	23	0.23243	0.112209	0.0383216	0.0124999	0.45236	1.26166	1.01258	1.57202	0.651677
DLBCL	CD28- CD8br %CD8br	MR Egger	23	0.188934	0.169374	0.277247	-0.14304	0.520908	1.20796	0.866719	1.68356	0.919716
DLBCL	CD28- CD8br %CD8br	Simple mode	23	0.286945	0.187848	0.140877	-0.0812367	0.655127	1.33235	0.921975	1.92539	0.985913
DLBCL	CD28- CD8br %CD8br	Weighted mode	23	0.244007	0.144059	0.104416	-0.0383481	0.526362	1.27635	0.962378	1.69276	0.749131
DLBCL	CD28- CD8br %T cell	Inverse variance weighted	14	0.197031	0.0956242	0.0393533	0.00960771	0.384454	1.21778	1.00965	1.46881	0.558381
DLBCL	CD28- CD8br %T cell	Weighted median	14	0.257528	0.140251	0.0663296	-0.0173646	0.532421	1.29373	0.982785	1.70305	0.651677
DLBCL	CD28- CD8br %T cell	MR Egger	14	0.386682	0.224102	0.110076	-0.0525589	0.825923	1.47209	0.948798	2.28399	0.919716
DLBCL	CD28- CD8br %T cell	Simple mode	14	0.228247	0.203058	0.281321	-0.169747	0.62624	1.2564	0.843879	1.87056	0.985913
DLBCL	CD28- CD8br %T cell	Weighted mode	14	0.25472	0.181137	0.183106	-0.100307	0.609748	1.2901	0.904559	1.83997	0.792667
DLBCL	CD28- CD8br AC	Inverse variance weighted	11	0.421867	0.192963	0.028797	0.0436587	0.800075	1.52481	1.04463	2.22571	0.558381
DLBCL	CD28- CD8br AC	Weighted median	11	0.276017	0.206848	0.182075	-0.129406	0.681439	1.31787	0.878617	1.97672	0.668896
DLBCL	CD28- CD8br AC	MR Egger	11	2.09587	0.687855	0.0138608	0.747673	3.44407	8.13251	2.11208	31.314	0.826697
DLBCL	CD28- CD8br AC	Simple mode	11	0.926163	0.373445	0.0325399	0.194211	1.65812	2.5248	1.21435	5.24941	0.683337
DLBCL	CD28- CD8br AC	Weighted mode	11	-0.109158	0.319048	0.73933	-0.734492	0.516176	0.896589	0.479749	1.67561	0.960938
DLBCL	CD28- CD8dim %CD8dim	Inverse variance weighted	15	-0.037512	0.0201397	0.0625202	-0.0769858	0.00196184	0.963183	0.925903	1.00196	0.558381
DLBCL	CD28- CD8dim %CD8dim	Weighted median	15	-0.0432232	0.026926	0.108437	-0.0959981	0.00955171	0.957698	0.908466	1.0096	0.651677
DLBCL	CD28- CD8dim %CD8dim	MR Egger	15	-0.0426111	0.0223338	0.078733	-0.0863852	0.0011631	0.958284	0.917241	1.00116	0.826697
DLBCL	CD28- CD8dim %CD8dim	Simple mode	15	-0.0537048	0.0962298	0.585598	-0.242315	0.134906	0.947712	0.784809	1.14443	0.985913
DLBCL	CD28- CD8dim %CD8dim	Weighted mode	15	-0.0426319	0.0197004	0.0482404	-0.0812446	-0.00401909	0.958264	0.921968	0.995989	0.749131
DLBCL	CD28- CD8dim %T cell	Inverse variance weighted	25	0.0539834	0.0499444	0.279755	-0.0439076	0.151874	1.05547	0.957042	1.16401	0.744292
DLBCL	CD28- CD8dim %T cell	Weighted median	25	0.0645984	0.0730345	0.376431	-0.0785491	0.207746	1.06673	0.924457	1.2309	0.923071
DLBCL	CD28- CD8dim %T cell	MR Egger	25	0.0291859	0.0734739	0.694862	-0.114823	0.173195	1.02962	0.891524	1.1891	0.942877
DLBCL	CD28- CD8dim %T cell	Simple mode	25	0.0774469	0.104702	0.466663	-0.127769	0.282663	1.08052	0.880056	1.32666	0.985913
DLBCL	CD28- CD8dim %T cell	Weighted mode	25	0.0607137	0.0660402	0.367063	-0.0687251	0.190153	1.06259	0.933583	1.20943	0.960938
DLBCL	CD28- CD8dim AC	Inverse variance weighted	28	-0.0226817	0.0554841	0.682689	-0.13143	0.0860671	0.977574	0.87684	1.08988	0.926716
DLBCL	CD28- CD8dim AC	Weighted median	28	-0.0789098	0.0590062	0.18112	-0.194562	0.0367423	0.924123	0.823195	1.03743	0.668896
DLBCL	CD28- CD8dim AC	MR Egger	28	-0.0790522	0.0792546	0.327741	-0.234391	0.0762869	0.923992	0.791052	1.07927	0.924745
DLBCL	CD28- CD8dim AC	Simple mode	28	0.0551735	0.0995395	0.583944	-0.139924	0.250271	1.05672	0.869424	1.28437	0.985913
DLBCL	CD28- CD8dim AC	Weighted mode	28	-0.0573681	0.0609831	0.355189	-0.176895	0.0621588	0.944246	0.837868	1.06413	0.960938
DLBCL	CD28- DN (CD4-CD8-) %DN	Inverse variance weighted	27	-0.0413623	0.0502997	0.410896	-0.13995	0.0572251	0.959481	0.869402	1.05889	0.821792
DLBCL	CD28- DN (CD4-CD8-) %DN	Weighted median	27	-0.0479755	0.0764636	0.530378	-0.197844	0.101893	0.953157	0.820498	1.10727	0.923071
DLBCL	CD28- DN (CD4-CD8-) %DN	MR Egger	27	-0.0949535	0.0729617	0.204982	-0.237958	0.0480514	0.909415	0.788235	1.04922	0.919716
DLBCL	CD28- DN (CD4-CD8-) %DN	Simple mode	27	0.0390596	0.131545	0.76888	-0.218769	0.296888	1.03983	0.803507	1.34567	0.985913
DLBCL	CD28- DN (CD4-CD8-) %DN	Weighted mode	27	-0.0475044	0.0678229	0.489887	-0.180437	0.0854285	0.953606	0.834905	1.08918	0.960938
DLBCL	CD28- DN (CD4-CD8-) %T cell	Inverse variance weighted	22	0.0215086	0.0567705	0.704785	-0.0897615	0.132779	1.02174	0.914149	1.142	0.926716
DLBCL	CD28- DN (CD4-CD8-) %T cell	Weighted median	22	-0.0349913	0.0793761	0.659336	-0.190568	0.120586	0.965614	0.826489	1.12816	0.923071
DLBCL	CD28- DN (CD4-CD8-) %T cell	MR Egger	22	-0.0373561	0.0853479	0.6663	-0.204638	0.129926	0.963333	0.814942	1.13874	0.942877
DLBCL	CD28- DN (CD4-CD8-) %T cell	Simple mode	22	0.00913051	0.117864	0.938986	-0.221883	0.240144	1.00917	0.801009	1.27143	0.985913
DLBCL	CD28- DN (CD4-CD8-) %T cell	Weighted mode	22	-0.0354051	0.0741117	0.63778	-0.180664	0.109854	0.965214	0.834716	1.11611	0.960938
DLBCL	CD28- DN (CD4-CD8-) AC	Inverse variance weighted	31	-0.0333638	0.0547032	0.541924	-0.140582	0.0738545	0.967187	0.868852	1.07665	0.858899
DLBCL	CD28- DN (CD4-CD8-) AC	Weighted median	31	-0.0420359	0.0793342	0.59621	-0.197531	0.113459	0.958835	0.820755	1.12015	0.923071
DLBCL	CD28- DN (CD4-CD8-) AC	MR Egger	31	-0.0203576	0.083839	0.809856	-0.184682	0.143967	0.979848	0.831369	1.15485	0.942877
DLBCL	CD28- DN (CD4-CD8-) AC	Simple mode	31	-0.0938366	0.134147	0.489625	-0.356765	0.169092	0.910431	0.699937	1.18423	0.985913
DLBCL	CD28- DN (CD4-CD8-) AC	Weighted mode	31	-0.0487538	0.0768651	0.530707	-0.19941	0.101902	0.952416	0.819214	1.10727	0.960938
DLBCL	CD28+ CD45RA- CD8br %CD8br	Inverse variance weighted	26	-0.0130241	0.0234985	0.579406	-0.0590812	0.033033	0.98706	0.94263	1.03358	0.901299
DLBCL	CD28+ CD45RA- CD8br %CD8br	Weighted median	26	-0.0416585	0.0260498	0.10978	-0.0927161	0.00939921	0.959197	0.911452	1.00944	0.651677
DLBCL	CD28+ CD45RA- CD8br %CD8br	MR Egger	26	-0.0181457	0.0269069	0.506508	-0.0708832	0.0345917	0.982018	0.931571	1.0352	0.942877
DLBCL	CD28+ CD45RA- CD8br %CD8br	Simple mode	26	0.0670935	0.0618573	0.288426	-0.0541468	0.188334	1.0694	0.947293	1.20724	0.985913
DLBCL	CD28+ CD45RA- CD8br %CD8br	Weighted mode	26	-0.018319	0.0226724	0.426719	-0.0627569	0.0261189	0.981848	0.939172	1.02646	0.960938
DLBCL	CD28+ CD45RA- CD8br %T cell	Inverse variance weighted	26	-0.0304491	0.0205732	0.138863	-0.0707725	0.00987436	0.97001	0.931674	1.00992	0.686148
DLBCL	CD28+ CD45RA- CD8br %T cell	Weighted median	26	-0.0386562	0.0268539	0.150009	-0.0912899	0.0139774	0.962081	0.912753	1.01408	0.668896
DLBCL	CD28+ CD45RA- CD8br %T cell	MR Egger	26	-0.0483265	0.0229882	0.0462082	-0.0933835	-0.0032696	0.952823	0.910844	0.996736	0.826697
DLBCL	CD28+ CD45RA- CD8br %T cell	Simple mode	26	0.0272964	0.0650409	0.678303	-0.100184	0.154777	1.02767	0.904671	1.1674	0.985913
DLBCL	CD28+ CD45RA- CD8br %T cell	Weighted mode	26	-0.0370185	0.0233114	0.124855	-0.082709	0.00867189	0.963658	0.920619	1.00871	0.749131
DLBCL	CD28+ CD45RA- CD8br AC	Inverse variance weighted	29	-0.00521633	0.0217923	0.810822	-0.0479292	0.0374966	0.994797	0.953201	1.03821	0.937328
DLBCL	CD28+ CD45RA- CD8br AC	Weighted median	29	-0.0396515	0.0295232	0.179251	-0.0975169	0.0182139	0.961124	0.907087	1.01838	0.668896
DLBCL	CD28+ CD45RA- CD8br AC	MR Egger	29	-0.0214591	0.024451	0.387884	-0.0693831	0.0264649	0.978769	0.932969	1.02682	0.942877
DLBCL	CD28+ CD45RA- CD8br AC	Simple mode	29	0.0395497	0.0666831	0.557875	-0.0911491	0.170249	1.04034	0.912882	1.1856	0.985913
DLBCL	CD28+ CD45RA- CD8br AC	Weighted mode	29	-0.0141454	0.0235212	0.55242	-0.0602469	0.0319562	0.985954	0.941532	1.03247	0.960938
DLBCL	CD28+ CD45RA- CD8dim %CD8dim	Inverse variance weighted	28	0.0137038	0.034708	0.692968	-0.0543239	0.0817315	1.0138	0.947125	1.08516	0.926716
DLBCL	CD28+ CD45RA- CD8dim %CD8dim	Weighted median	28	0.0851294	0.0485342	0.0794289	-0.00999758	0.180256	1.08886	0.990052	1.19752	0.651677
DLBCL	CD28+ CD45RA- CD8dim %CD8dim	MR Egger	28	0.0444076	0.0420678	0.300853	-0.0380454	0.126861	1.04541	0.962669	1.13526	0.919716
DLBCL	CD28+ CD45RA- CD8dim %CD8dim	Simple mode	28	-0.193627	0.0831549	0.0276182	-0.356611	-0.0306437	0.823965	0.700045	0.969821	0.683337
DLBCL	CD28+ CD45RA- CD8dim %CD8dim	Weighted mode	28	0.0670366	0.0408472	0.112365	-0.0130239	0.147097	1.06933	0.987061	1.15847	0.749131
DLBCL	CD28+ CD45RA- CD8dim %T cell	Inverse variance weighted	28	-0.00377703	0.0177235	0.831242	-0.038515	0.030961	0.99623	0.962217	1.03145	0.937328
DLBCL	CD28+ CD45RA- CD8dim %T cell	Weighted median	28	-0.0180171	0.0237244	0.447592	-0.0645169	0.0284826	0.982144	0.93752	1.02889	0.923071
DLBCL	CD28+ CD45RA- CD8dim %T cell	MR Egger	28	0.00132915	0.0200276	0.947594	-0.037925	0.0405833	1.00133	0.962785	1.04142	0.959011
DLBCL	CD28+ CD45RA- CD8dim %T cell	Simple mode	28	0.0408103	0.0418032	0.337608	-0.041124	0.122745	1.04165	0.95971	1.1306	0.985913
DLBCL	CD28+ CD45RA- CD8dim %T cell	Weighted mode	28	-0.00156903	0.0200037	0.938059	-0.0407763	0.0376382	0.998432	0.960044	1.03836	0.960938
DLBCL	CD28+ CD45RA- CD8dim AC	Inverse variance weighted	36	0.0166722	0.0111626	0.135284	-0.00520636	0.0385509	1.01681	0.994807	1.0393	0.686148
DLBCL	CD28+ CD45RA- CD8dim AC	Weighted median	36	0.0337799	0.0159549	0.0342418	0.00250832	0.0650515	1.03436	1.00251	1.06721	0.651677
DLBCL	CD28+ CD45RA- CD8dim AC	MR Egger	36	0.0120302	0.0130807	0.364215	-0.013608	0.0376683	1.0121	0.986484	1.03839	0.942877
DLBCL	CD28+ CD45RA- CD8dim AC	Simple mode	36	0.0343865	0.0240578	0.161775	-0.0127668	0.0815397	1.03498	0.987314	1.08496	0.985913
DLBCL	CD28+ CD45RA- CD8dim AC	Weighted mode	36	0.029022	0.0131372	0.0338025	0.00327316	0.0547709	1.02945	1.00328	1.0563	0.749131
DLBCL	CD28+ CD45RA+ CD8br %CD8br	Inverse variance weighted	36	0.0153684	0.0148964	0.30222	-0.0138286	0.0445654	1.01549	0.986267	1.04557	0.744292
DLBCL	CD28+ CD45RA+ CD8br %CD8br	Weighted median	36	0.0083866	0.0201156	0.676737	-0.03104	0.0478132	1.00842	0.969437	1.04897	0.9319
DLBCL	CD28+ CD45RA+ CD8br %CD8br	MR Egger	36	0.0213308	0.0161899	0.196469	-0.0104014	0.053063	1.02156	0.989652	1.0545	0.919716
DLBCL	CD28+ CD45RA+ CD8br %CD8br	Simple mode	36	0.020753	0.034462	0.550923	-0.0467925	0.0882985	1.02097	0.954285	1.09231	0.985913
DLBCL	CD28+ CD45RA+ CD8br %CD8br	Weighted mode	36	0.020753	0.0170059	0.230494	-0.0125786	0.0540846	1.02097	0.9875	1.05557	0.80673
DLBCL	CD28+ CD45RA+ CD8br %T cell	Inverse variance weighted	88	0.00700521	0.00611725	0.252144	-0.0049846	0.018995	1.00703	0.995028	1.01918	0.744292
DLBCL	CD28+ CD45RA+ CD8br %T cell	Weighted median	88	0.00608	0.00866544	0.482905	-0.0109043	0.0230643	1.0061	0.989155	1.02333	0.923071
DLBCL	CD28+ CD45RA+ CD8br %T cell	MR Egger	88	0.0142563	0.00777689	0.070239	-0.000986434	0.029499	1.01436	0.999014	1.02994	0.826697
DLBCL	CD28+ CD45RA+ CD8br %T cell	Simple mode	88	-0.00849568	0.01429	0.553709	-0.0365042	0.0195128	0.99154	0.964154	1.0197	0.985913
DLBCL	CD28+ CD45RA+ CD8br %T cell	Weighted mode	88	0.000992742	0.00987643	0.920166	-0.0183651	0.0203505	1.00099	0.981803	1.02056	0.960938
DLBCL	CD28+ CD45RA+ CD8br AC	Inverse variance weighted	54	-0.00123644	0.00916609	0.892697	-0.019202	0.0167291	0.998764	0.980981	1.01687	0.94701
DLBCL	CD28+ CD45RA+ CD8br AC	Weighted median	54	-0.0033244	0.0124435	0.789347	-0.0277137	0.0210649	0.996681	0.972667	1.02129	0.940582
DLBCL	CD28+ CD45RA+ CD8br AC	MR Egger	54	0.00606832	0.0102969	0.55819	-0.0141137	0.0262503	1.00609	0.985985	1.0266	0.942877
DLBCL	CD28+ CD45RA+ CD8br AC	Simple mode	54	-0.017138	0.0142734	0.23521	-0.0451139	0.0108379	0.983008	0.955889	1.0109	0.985913
DLBCL	CD28+ CD45RA+ CD8br AC	Weighted mode	54	-0.00211855	0.011851	0.858804	-0.0253466	0.0211095	0.997884	0.974972	1.02133	0.960938
DLBCL	CD28+ CD45RA+ CD8dim %CD8dim	Inverse variance weighted	27	0.0345222	0.0347906	0.321058	-0.0336674	0.102712	1.03513	0.966893	1.10817	0.744292
DLBCL	CD28+ CD45RA+ CD8dim %CD8dim	Weighted median	27	-0.00560208	0.0384484	0.884155	-0.0809609	0.0697568	0.994414	0.92223	1.07225	0.957008
DLBCL	CD28+ CD45RA+ CD8dim %CD8dim	MR Egger	27	0.0221615	0.0404697	0.588818	-0.0571591	0.101482	1.02241	0.944444	1.10681	0.942877
DLBCL	CD28+ CD45RA+ CD8dim %CD8dim	Simple mode	27	-0.11515	0.0778632	0.151187	-0.267762	0.0374615	0.891232	0.76509	1.03817	0.985913
DLBCL	CD28+ CD45RA+ CD8dim %CD8dim	Weighted mode	27	0.00733126	0.0303275	0.810881	-0.0521107	0.0667732	1.00736	0.949224	1.06905	0.960938
DLBCL	CD28+ CD45RA+ CD8dim %T cell	Inverse variance weighted	33	0.019444	0.0247606	0.432289	-0.0290868	0.0679749	1.01963	0.971332	1.07034	0.844472
DLBCL	CD28+ CD45RA+ CD8dim %T cell	Weighted median	33	0.0167351	0.0287981	0.561161	-0.0397092	0.0731795	1.01688	0.961069	1.07592	0.923071
DLBCL	CD28+ CD45RA+ CD8dim %T cell	MR Egger	33	0.0399295	0.0270065	0.149359	-0.0130031	0.0928622	1.04074	0.987081	1.09731	0.919716
DLBCL	CD28+ CD45RA+ CD8dim %T cell	Simple mode	33	0.0596609	0.054987	0.286028	-0.0481136	0.167435	1.06148	0.953026	1.18227	0.985913
DLBCL	CD28+ CD45RA+ CD8dim %T cell	Weighted mode	33	0.028512	0.0226416	0.21704	-0.0158655	0.0728895	1.02892	0.98426	1.07561	0.792667
DLBCL	CD28+ CD45RA+ CD8dim AC	Inverse variance weighted	49	0.0102771	0.0102163	0.31444	-0.00974688	0.0303011	1.01033	0.9903	1.03076	0.744292
DLBCL	CD28+ CD45RA+ CD8dim AC	Weighted median	49	0.0062317	0.0139255	0.654511	-0.0210622	0.0335256	1.00625	0.979158	1.03409	0.923071
DLBCL	CD28+ CD45RA+ CD8dim AC	MR Egger	49	0.0122465	0.0116924	0.300279	-0.0106707	0.0351636	1.01232	0.989386	1.03579	0.919716
DLBCL	CD28+ CD45RA+ CD8dim AC	Simple mode	49	0.0181831	0.0176753	0.308763	-0.0164605	0.0528266	1.01835	0.983674	1.05425	0.985913
DLBCL	CD28+ CD45RA+ CD8dim AC	Weighted mode	49	0.0103735	0.0106003	0.332683	-0.0104031	0.03115	1.01043	0.989651	1.03164	0.960938
DLBCL	CD28+ DN (CD4-CD8-) %DN	Inverse variance weighted	27	0.0413623	0.0502997	0.410896	-0.0572251	0.13995	1.04223	0.944382	1.15022	0.821792
DLBCL	CD28+ DN (CD4-CD8-) %DN	Weighted median	27	0.0479755	0.0756931	0.526201	-0.100383	0.196334	1.04914	0.904491	1.21693	0.923071
DLBCL	CD28+ DN (CD4-CD8-) %DN	MR Egger	27	0.0949535	0.0729617	0.204982	-0.0480514	0.237958	1.09961	0.953085	1.26866	0.919716
DLBCL	CD28+ DN (CD4-CD8-) %DN	Simple mode	27	-0.0390596	0.122651	0.752679	-0.279455	0.201336	0.961693	0.756196	1.22304	0.985913
DLBCL	CD28+ DN (CD4-CD8-) %DN	Weighted mode	27	0.0475044	0.0661082	0.478804	-0.0820675	0.177076	1.04865	0.92121	1.19372	0.960938
DLBCL	CD28+ DN (CD4-CD8-) %T cell	Inverse variance weighted	23	-0.0477474	0.0746984	0.522691	-0.194156	0.0986614	0.953375	0.823529	1.10369	0.85001
DLBCL	CD28+ DN (CD4-CD8-) %T cell	Weighted median	23	-0.0952614	0.0996829	0.339252	-0.29064	0.100117	0.909135	0.747785	1.1053	0.923071
DLBCL	CD28+ DN (CD4-CD8-) %T cell	MR Egger	23	-0.170454	0.119438	0.168244	-0.404553	0.0636454	0.843282	0.667275	1.06571	0.919716
DLBCL	CD28+ DN (CD4-CD8-) %T cell	Simple mode	23	0.0366466	0.165004	0.826288	-0.28676	0.360054	1.03733	0.750692	1.43341	0.985913
DLBCL	CD28+ DN (CD4-CD8-) %T cell	Weighted mode	23	-0.0944611	0.102747	0.367882	-0.295846	0.106924	0.909863	0.743902	1.11285	0.960938
DLBCL	CD28+ DN (CD4-CD8-) AC	Inverse variance weighted	12	0.113576	0.109411	0.299239	-0.10087	0.328022	1.12028	0.904051	1.38822	0.744292
DLBCL	CD28+ DN (CD4-CD8-) AC	Weighted median	12	0.200347	0.159627	0.209445	-0.112522	0.513216	1.22183	0.893578	1.67066	0.668896
DLBCL	CD28+ DN (CD4-CD8-) AC	MR Egger	12	0.148394	0.180836	0.431002	-0.206045	0.502832	1.15997	0.813796	1.6534	0.942877
DLBCL	CD28+ DN (CD4-CD8-) AC	Simple mode	12	0.362069	0.296436	0.247464	-0.218945	0.943083	1.4363	0.803366	2.56789	0.985913
DLBCL	CD28+ DN (CD4-CD8-) AC	Weighted mode	12	0.261618	0.181367	0.17703	-0.0938609	0.617097	1.29903	0.910409	1.85354	0.792667
DLBCL	CD39+ activated Treg %activated Treg	Inverse variance weighted	8	0.00347665	0.0914906	0.969688	-0.175845	0.182798	1.00348	0.838748	1.20057	0.981371
DLBCL	CD39+ activated Treg %activated Treg	Weighted median	8	0.0229649	0.115892	0.842921	-0.204183	0.250112	1.02323	0.815313	1.28417	0.95683
DLBCL	CD39+ activated Treg %activated Treg	MR Egger	8	0.0600653	0.149836	0.702398	-0.233612	0.353743	1.06191	0.791669	1.42439	0.942877
DLBCL	CD39+ activated Treg %activated Treg	Simple mode	8	-0.000462851	0.130134	0.997261	-0.255526	0.2546	0.999537	0.774509	1.28995	0.997261
DLBCL	CD39+ activated Treg %activated Treg	Weighted mode	8	-0.000462851	0.119547	0.997019	-0.234775	0.233849	0.999537	0.790749	1.26345	0.997019
DLBCL	CD39+ activated Treg %CD4 Treg	Inverse variance weighted	19	0.0747365	0.0485608	0.123797	-0.0204426	0.169916	1.0776	0.979765	1.1852	0.686148
DLBCL	CD39+ activated Treg %CD4 Treg	Weighted median	19	0.0117783	0.0665476	0.859515	-0.118655	0.142212	1.01185	0.888114	1.15282	0.957008
DLBCL	CD39+ activated Treg %CD4 Treg	MR Egger	19	-0.0415942	0.0755044	0.58888	-0.189583	0.106394	0.959259	0.827304	1.11226	0.942877
DLBCL	CD39+ activated Treg %CD4 Treg	Simple mode	19	0.118181	0.115398	0.319349	-0.107999	0.344361	1.12545	0.897628	1.41109	0.985913
DLBCL	CD39+ activated Treg %CD4 Treg	Weighted mode	19	0.0220884	0.0587069	0.71113	-0.0929771	0.137154	1.02233	0.911214	1.147	0.960938
DLBCL	CD39+ activated Treg AC	Inverse variance weighted	30	0.0121458	0.0279518	0.663905	-0.0426397	0.0669313	1.01222	0.958257	1.06922	0.926716
DLBCL	CD39+ activated Treg AC	Weighted median	30	0.000970101	0.0318305	0.975687	-0.0614177	0.0633579	1.00097	0.94043	1.06541	0.977335
DLBCL	CD39+ activated Treg AC	MR Egger	30	0.0115617	0.0355447	0.747394	-0.0581059	0.0812293	1.01163	0.94355	1.08462	0.942877
DLBCL	CD39+ activated Treg AC	Simple mode	30	0.0862417	0.101806	0.403868	-0.113299	0.285782	1.09007	0.892884	1.3308	0.985913
DLBCL	CD39+ activated Treg AC	Weighted mode	30	0.00594905	0.025807	0.819305	-0.0446326	0.0565307	1.00597	0.956349	1.05816	0.960938
DLBCL	CD39+ CD4+ %CD4+	Inverse variance weighted	25	0.00360323	0.0380027	0.924462	-0.0708821	0.0780886	1.00361	0.931572	1.08122	0.94701
DLBCL	CD39+ CD4+ %CD4+	Weighted median	25	-0.0425493	0.0492413	0.387535	-0.139062	0.0539638	0.958343	0.870174	1.05545	0.923071
DLBCL	CD39+ CD4+ %CD4+	MR Egger	25	-0.0539188	0.0479814	0.272714	-0.147962	0.0401246	0.947509	0.862464	1.04094	0.919716
DLBCL	CD39+ CD4+ %CD4+	Simple mode	25	-0.0386698	0.104948	0.715756	-0.244368	0.167028	0.962068	0.7832	1.18179	0.985913
DLBCL	CD39+ CD4+ %CD4+	Weighted mode	25	-0.0305931	0.0425368	0.478953	-0.113965	0.052779	0.96987	0.892289	1.0542	0.960938
DLBCL	CD39+ CD4+ %T cell	Inverse variance weighted	31	0.0143971	0.0303542	0.635284	-0.0450972	0.0738913	1.0145	0.955905	1.07669	0.920066
DLBCL	CD39+ CD4+ %T cell	Weighted median	31	-0.0112875	0.0391948	0.773358	-0.0881093	0.0655342	0.988776	0.915661	1.06773	0.940582
DLBCL	CD39+ CD4+ %T cell	MR Egger	31	-0.0167015	0.0360562	0.646674	-0.0873717	0.0539687	0.983437	0.916336	1.05545	0.942877
DLBCL	CD39+ CD4+ %T cell	Simple mode	31	-0.0191305	0.068604	0.782271	-0.153594	0.115333	0.981051	0.85762	1.12225	0.985913
DLBCL	CD39+ CD4+ %T cell	Weighted mode	31	-0.00176251	0.0333715	0.95823	-0.0671706	0.0636456	0.998239	0.935036	1.06571	0.969775
DLBCL	CD39+ CD4+ AC	Inverse variance weighted	29	-5.9715e-05	0.0340473	0.998601	-0.0667925	0.0666731	0.99994	0.935389	1.06895	0.998601
DLBCL	CD39+ CD4+ AC	Weighted median	29	-0.0189015	0.0504976	0.708178	-0.117877	0.0800738	0.981276	0.888806	1.08337	0.940582
DLBCL	CD39+ CD4+ AC	MR Egger	29	-0.025653	0.0473188	0.592175	-0.118398	0.0670919	0.974673	0.888343	1.06939	0.942877
DLBCL	CD39+ CD4+ AC	Simple mode	29	0.077738	0.0879989	0.384544	-0.0947399	0.250216	1.08084	0.90961	1.2843	0.985913
DLBCL	CD39+ CD4+ AC	Weighted mode	29	-0.00428086	0.0488822	0.930838	-0.10009	0.0915282	0.995728	0.904756	1.09585	0.960938
DLBCL	CD39+ CD8br %CD8br	Inverse variance weighted	21	0.0923449	0.0522858	0.0773695	-0.0101352	0.194825	1.09674	0.989916	1.2151	0.558381
DLBCL	CD39+ CD8br %CD8br	Weighted median	21	0.0803799	0.0619672	0.194585	-0.0410759	0.201836	1.0837	0.959756	1.22365	0.668896
DLBCL	CD39+ CD8br %CD8br	MR Egger	21	0.0583868	0.0746668	0.443872	-0.0879602	0.204734	1.06012	0.915797	1.2272	0.942877
DLBCL	CD39+ CD8br %CD8br	Simple mode	21	0.0264914	0.0945894	0.782302	-0.158904	0.211887	1.02685	0.853078	1.23601	0.985913
DLBCL	CD39+ CD8br %CD8br	Weighted mode	21	0.0741592	0.0564866	0.204094	-0.0365545	0.184873	1.07698	0.964106	1.20307	0.792667
DLBCL	CD39+ CD8br %T cell	Inverse variance weighted	20	0.225791	0.0695232	0.00116337	0.0895259	0.362057	1.25331	1.09366	1.43628	0.0488613
DLBCL	CD39+ CD8br %T cell	Weighted median	20	0.171867	0.0903165	0.0570478	-0.00515307	0.348888	1.18752	0.99486	1.41749	0.651677
DLBCL	CD39+ CD8br %T cell	MR Egger	20	0.0714383	0.102237	0.493635	-0.128945	0.271822	1.07405	0.879022	1.31235	0.942877
DLBCL	CD39+ CD8br %T cell	Simple mode	20	0.318725	0.147926	0.0442344	0.0287891	0.608661	1.37537	1.02921	1.83797	0.684326
DLBCL	CD39+ CD8br %T cell	Weighted mode	20	0.158377	0.0881107	0.0881719	-0.0143196	0.331074	1.17161	0.985782	1.39246	0.749131
DLBCL	CD39+ CD8br AC	Inverse variance weighted	12	0.408591	0.108805	0.000173151	0.195334	0.621848	1.5047	1.21572	1.86237	0.0145447
DLBCL	CD39+ CD8br AC	Weighted median	12	0.2908	0.147158	0.0481428	0.0023701	0.57923	1.3375	1.00237	1.78466	0.651677
DLBCL	CD39+ CD8br AC	MR Egger	12	0.415949	0.307042	0.205328	-0.185853	1.01775	1.51581	0.830396	2.76697	0.919716
DLBCL	CD39+ CD8br AC	Simple mode	12	0.324686	0.191175	0.117509	-0.0500159	0.699389	1.3836	0.951214	2.01252	0.985913
DLBCL	CD39+ CD8br AC	Weighted mode	12	0.299077	0.168423	0.103409	-0.0310319	0.629186	1.34861	0.969445	1.87608	0.749131
DLBCL	CD39+ resting Treg % CD4 Treg	Inverse variance weighted	35	-0.0263756	0.0242036	0.27583	-0.0738147	0.0210636	0.973969	0.928844	1.02129	0.744292
DLBCL	CD39+ resting Treg % CD4 Treg	Weighted median	35	-0.026829	0.0305528	0.379879	-0.0867125	0.0330545	0.973528	0.916941	1.03361	0.923071
DLBCL	CD39+ resting Treg % CD4 Treg	MR Egger	35	-0.0398754	0.0307476	0.203674	-0.100141	0.02039	0.960909	0.90471	1.0206	0.919716
DLBCL	CD39+ resting Treg % CD4 Treg	Simple mode	35	-0.154544	0.0614563	0.0168085	-0.274999	-0.0340899	0.856806	0.759573	0.966485	0.683337
DLBCL	CD39+ resting Treg % CD4 Treg	Weighted mode	35	-0.0263157	0.0243944	0.288289	-0.0741286	0.0214973	0.974028	0.928552	1.02173	0.925677
DLBCL	CD39+ resting Treg %resting Treg	Inverse variance weighted	28	0.0278058	0.0371009	0.453578	-0.044912	0.100524	1.0282	0.956082	1.10575	0.85001
DLBCL	CD39+ resting Treg %resting Treg	Weighted median	28	-0.0275385	0.0445289	0.536286	-0.114815	0.0597383	0.972837	0.891531	1.06156	0.923071
DLBCL	CD39+ resting Treg %resting Treg	MR Egger	28	0.00400905	0.0538592	0.941233	-0.101555	0.109573	1.00402	0.903431	1.1158	0.959011
DLBCL	CD39+ resting Treg %resting Treg	Simple mode	28	-0.000548129	0.0827481	0.994764	-0.162734	0.161638	0.999452	0.849817	1.17543	0.997261
DLBCL	CD39+ resting Treg %resting Treg	Weighted mode	28	0.0066881	0.0423625	0.875728	-0.0763425	0.0897187	1.00671	0.926499	1.09387	0.960938
DLBCL	CD39+ resting Treg AC	Inverse variance weighted	28	-0.0469882	0.0361153	0.193237	-0.117774	0.0237977	0.954099	0.888897	1.02408	0.744292
DLBCL	CD39+ resting Treg AC	Weighted median	28	-0.0362102	0.0525729	0.490972	-0.139253	0.0668326	0.964438	0.870008	1.06912	0.923071
DLBCL	CD39+ resting Treg AC	MR Egger	28	-0.0551363	0.0489206	0.270013	-0.151021	0.0407481	0.946356	0.85983	1.04159	0.919716
DLBCL	CD39+ resting Treg AC	Simple mode	28	-0.168154	0.0947797	0.0873172	-0.353922	0.0176147	0.845224	0.70193	1.01777	0.985913
DLBCL	CD39+ resting Treg AC	Weighted mode	28	-0.0341751	0.0529823	0.524352	-0.13802	0.0696702	0.966402	0.871081	1.07215	0.960938
DLBCL	CD39+ secreting Treg AC	Inverse variance weighted	26	0.0266388	0.0388715	0.493152	-0.0495494	0.102827	1.027	0.951658	1.1083	0.85001
DLBCL	CD39+ secreting Treg AC	Weighted median	26	-0.0569219	0.043891	0.194668	-0.142948	0.0291044	0.944668	0.866799	1.02953	0.668896
DLBCL	CD39+ secreting Treg AC	MR Egger	26	-0.0131341	0.0633496	0.837503	-0.137299	0.111031	0.986952	0.871709	1.11743	0.942877
DLBCL	CD39+ secreting Treg AC	Simple mode	26	0.0988903	0.123958	0.432517	-0.144068	0.341849	1.10395	0.865829	1.40755	0.985913
DLBCL	CD39+ secreting Treg AC	Weighted mode	26	-0.0406223	0.0381821	0.297539	-0.115459	0.0342147	0.960192	0.890957	1.03481	0.925677
DLBCL	CD39+ secreting Treg %CD4 Treg	Inverse variance weighted	22	0.0253828	0.0397029	0.522615	-0.0524348	0.103201	1.02571	0.948916	1.10871	0.85001
DLBCL	CD39+ secreting Treg %CD4 Treg	Weighted median	22	0.0974171	0.0600526	0.104761	-0.0202859	0.21512	1.10232	0.979918	1.24001	0.651677
DLBCL	CD39+ secreting Treg %CD4 Treg	MR Egger	22	-0.001618	0.0532435	0.976058	-0.105975	0.102739	0.998383	0.899447	1.1082	0.976058
DLBCL	CD39+ secreting Treg %CD4 Treg	Simple mode	22	0.0465863	0.0906216	0.612567	-0.131032	0.224205	1.04769	0.87719	1.25133	0.985913
DLBCL	CD39+ secreting Treg %CD4 Treg	Weighted mode	22	0.0301898	0.0474962	0.531887	-0.0629028	0.123282	1.03065	0.939035	1.1312	0.960938
DLBCL	CD39+ secreting Treg %secreting Treg	Inverse variance weighted	28	0.00762765	0.0370526	0.8369	-0.0649954	0.0802507	1.00766	0.937072	1.08356	0.937328
DLBCL	CD39+ secreting Treg %secreting Treg	Weighted median	28	-0.0312907	0.0554997	0.572891	-0.14007	0.0774887	0.969194	0.869297	1.08057	0.923071
DLBCL	CD39+ secreting Treg %secreting Treg	MR Egger	28	-0.0246229	0.0497874	0.625064	-0.122206	0.0729604	0.975678	0.884966	1.07569	0.942877
DLBCL	CD39+ secreting Treg %secreting Treg	Simple mode	28	-0.0606832	0.0978221	0.540233	-0.252415	0.131048	0.941121	0.776923	1.14002	0.985913
DLBCL	CD39+ secreting Treg %secreting Treg	Weighted mode	28	-0.0230702	0.04563	0.617246	-0.112505	0.0663647	0.977194	0.893593	1.06862	0.960938
DLBCL	CD4 Treg %CD4	Inverse variance weighted	16	0.0179939	0.054179	0.739799	-0.0881969	0.124185	1.01816	0.915581	1.13222	0.927509
DLBCL	CD4 Treg %CD4	Weighted median	16	-0.0199084	0.0721457	0.782589	-0.161314	0.121497	0.980289	0.851025	1.12919	0.940582
DLBCL	CD4 Treg %CD4	MR Egger	16	-0.0874498	0.079789	0.291569	-0.243836	0.0689367	0.916265	0.783616	1.07137	0.919716
DLBCL	CD4 Treg %CD4	Simple mode	16	0.0467637	0.113585	0.686377	-0.175863	0.269391	1.04787	0.838733	1.30917	0.985913
DLBCL	CD4 Treg %CD4	Weighted mode	16	-0.0209496	0.0601616	0.732513	-0.138866	0.0969672	0.979268	0.870344	1.10182	0.960938
DLBCL	CD4 Treg %T cell	Inverse variance weighted	16	0.0987826	0.0783232	0.207231	-0.0547309	0.252296	1.10383	0.94674	1.28698	0.744292
DLBCL	CD4 Treg %T cell	Weighted median	16	0.193113	0.0977444	0.0481894	0.00153403	0.384692	1.21302	1.00154	1.46916	0.651677
DLBCL	CD4 Treg %T cell	MR Egger	16	0.0527084	0.120816	0.669293	-0.184091	0.289508	1.05412	0.83186	1.33577	0.942877
DLBCL	CD4 Treg %T cell	Simple mode	16	0.0536955	0.186383	0.777218	-0.311615	0.419006	1.05516	0.732264	1.52045	0.985913
DLBCL	CD4 Treg %T cell	Weighted mode	16	0.187821	0.10824	0.103193	-0.0243294	0.399972	1.20662	0.975964	1.49178	0.749131
DLBCL	CD4 Treg AC	Inverse variance weighted	19	-0.0929747	0.0776025	0.230883	-0.245076	0.0591263	0.911217	0.782645	1.06091	0.744292
DLBCL	CD4 Treg AC	Weighted median	19	-0.028886	0.103415	0.779999	-0.23158	0.173808	0.971527	0.793279	1.18983	0.940582
DLBCL	CD4 Treg AC	MR Egger	19	0.149186	0.170458	0.393657	-0.184911	0.483283	1.16089	0.831179	1.62139	0.942877
DLBCL	CD4 Treg AC	Simple mode	19	-0.021808	0.164855	0.896226	-0.344924	0.301308	0.978428	0.708274	1.35163	0.985913
DLBCL	CD4 Treg AC	Weighted mode	19	0.026034	0.1311	0.844816	-0.230922	0.28299	1.02638	0.793801	1.32709	0.960938
DLBCL	CD45RA- CD28- CD8br %CD8br	Inverse variance weighted	47	0.00227708	0.00131595	0.0835641	-0.000302181	0.00485634	1.00228	0.999698	1.00487	0.558381
DLBCL	CD45RA- CD28- CD8br %CD8br	Weighted median	47	0.00105785	0.00169186	0.531801	-0.00225819	0.00437388	1.00106	0.997744	1.00438	0.923071
DLBCL	CD45RA- CD28- CD8br %CD8br	MR Egger	47	0.00166859	0.00161343	0.306572	-0.00149372	0.00483091	1.00167	0.998507	1.00484	0.919716
DLBCL	CD45RA- CD28- CD8br %CD8br	Simple mode	47	0.00131026	0.00225144	0.563432	-0.00310256	0.00572307	1.00131	0.996902	1.00574	0.985913
DLBCL	CD45RA- CD28- CD8br %CD8br	Weighted mode	47	0.000808298	0.00158434	0.612365	-0.002297	0.0039136	1.00081	0.997706	1.00392	0.960938
DLBCL	CD45RA- CD28- CD8br %T cell	Inverse variance weighted	175	0.000644155	0.000768487	0.401912	-0.00086208	0.00215039	1.00064	0.999138	1.00215	0.821792
DLBCL	CD45RA- CD28- CD8br %T cell	Weighted median	175	0.000879036	0.00138687	0.526194	-0.00183923	0.0035973	1.00088	0.998162	1.0036	0.923071
DLBCL	CD45RA- CD28- CD8br %T cell	MR Egger	175	-9.6164e-05	0.00102263	0.925189	-0.00210051	0.00190818	0.999904	0.997902	1.00191	0.959011
DLBCL	CD45RA- CD28- CD8br %T cell	Simple mode	175	0.00205035	0.00221521	0.355946	-0.00229145	0.00639215	1.00205	0.997711	1.00641	0.985913
DLBCL	CD45RA- CD28- CD8br %T cell	Weighted mode	175	0.000473309	0.00111111	0.670649	-0.00170446	0.00265108	1.00047	0.998297	1.00265	0.960938
DLBCL	CD45RA- CD28- CD8br AC	Inverse variance weighted	333	5.03286e-05	2.80566e-05	0.0728418	-4.66243e-06	0.00010532	1.00005	0.999995	1.00011	0.558381
DLBCL	CD45RA- CD28- CD8br AC	Weighted median	333	3.50082e-05	4.99072e-05	0.483012	-6.28098e-05	0.000132826	1.00004	0.999937	1.00013	0.923071
DLBCL	CD45RA- CD28- CD8br AC	MR Egger	333	6.92536e-06	4.0492e-05	0.864304	-7.24389e-05	8.62896e-05	1.00001	0.999928	1.00009	0.942877
DLBCL	CD45RA- CD28- CD8br AC	Simple mode	333	6.73202e-06	8.96969e-05	0.940218	-0.000169074	0.000182538	1.00001	0.999831	1.00018	0.985913
DLBCL	CD45RA- CD28- CD8br AC	Weighted mode	333	6.73202e-06	6.02032e-05	0.911032	-0.000111266	0.00012473	1.00001	0.999889	1.00012	0.960938
DLBCL	CD45RA+ CD28- CD8br %CD8br	Inverse variance weighted	30	0.00014282	0.00150116	0.924204	-0.00279945	0.00308509	1.00014	0.997204	1.00309	0.94701
DLBCL	CD45RA+ CD28- CD8br %CD8br	Weighted median	30	-4.19551e-05	0.00147679	0.977335	-0.00293646	0.00285255	0.999958	0.997068	1.00286	0.977335
DLBCL	CD45RA+ CD28- CD8br %CD8br	MR Egger	30	0.000336869	0.00171567	0.845755	-0.00302583	0.00369957	1.00034	0.996979	1.00371	0.942877
DLBCL	CD45RA+ CD28- CD8br %CD8br	Simple mode	30	0.00114109	0.00279729	0.686324	-0.0043416	0.00662377	1.00114	0.995668	1.00665	0.985913
DLBCL	CD45RA+ CD28- CD8br %CD8br	Weighted mode	30	0.00021544	0.00127772	0.867271	-0.00228888	0.00271976	1.00022	0.997714	1.00272	0.960938
DLBCL	CD45RA+ CD28- CD8br %T cell	Inverse variance weighted	202	-0.000618641	0.00056283	0.271698	-0.00172179	0.000484505	0.999382	0.99828	1.00048	0.744292
DLBCL	CD45RA+ CD28- CD8br %T cell	Weighted median	202	-0.000623532	0.000841581	0.458751	-0.00227303	0.00102597	0.999377	0.99773	1.00103	0.923071
DLBCL	CD45RA+ CD28- CD8br %T cell	MR Egger	202	-0.000490324	0.000800063	0.540667	-0.00205845	0.0010778	0.99951	0.997944	1.00108	0.942877
DLBCL	CD45RA+ CD28- CD8br %T cell	Simple mode	202	0.000926752	0.00131502	0.481786	-0.00165069	0.00350419	1.00093	0.998351	1.00351	0.985913
DLBCL	CD45RA+ CD28- CD8br %T cell	Weighted mode	202	-0.000141379	0.000852618	0.868467	-0.00181251	0.00152975	0.999859	0.998189	1.00153	0.960938
DLBCL	CD45RA+ CD28- CD8br AC	Inverse variance weighted	712	-1.67971e-05	1.30155e-05	0.196862	-4.23075e-05	8.71331e-06	0.999983	0.999958	1.00001	0.744292
DLBCL	CD45RA+ CD28- CD8br AC	Weighted median	712	-1.0387e-05	2.2276e-05	0.64101	-5.40479e-05	3.32739e-05	0.99999	0.999946	1.00003	0.923071
DLBCL	CD45RA+ CD28- CD8br AC	MR Egger	712	-6.20024e-06	1.78833e-05	0.728916	-4.12516e-05	2.88511e-05	0.999994	0.999959	1.00003	0.942877
DLBCL	CD45RA+ CD28- CD8br AC	Simple mode	712	-5.94123e-05	4.78482e-05	0.214763	-0.000153195	3.43701e-05	0.999941	0.999847	1.00003	0.985913
DLBCL	CD45RA+ CD28- CD8br AC	Weighted mode	712	1.11914e-05	3.87143e-05	0.772606	-6.46886e-05	8.70715e-05	1.00001	0.999935	1.00009	0.960938
DLBCL	Resting Treg % CD4 Treg	Inverse variance weighted	30	0.0118105	0.0319517	0.711653	-0.0508148	0.0744358	1.01188	0.950455	1.07728	0.926716
DLBCL	Resting Treg % CD4 Treg	Weighted median	30	0.0115056	0.0339418	0.734625	-0.0550204	0.0780316	1.01157	0.946466	1.08116	0.940582
DLBCL	Resting Treg % CD4 Treg	MR Egger	30	-0.00340826	0.0406604	0.933794	-0.0831026	0.0762861	0.996598	0.920257	1.07927	0.959011
DLBCL	Resting Treg % CD4 Treg	Simple mode	30	-0.0423511	0.0608942	0.492286	-0.161704	0.0770015	0.958533	0.850693	1.08004	0.985913
DLBCL	Resting Treg % CD4 Treg	Weighted mode	30	0.00736208	0.0278902	0.793672	-0.0473026	0.0620268	1.00739	0.953799	1.06399	0.960938
DLBCL	Resting Treg %CD4	Inverse variance weighted	33	-0.0166717	0.0245612	0.497277	-0.0648117	0.0314683	0.983467	0.937244	1.03197	0.85001
DLBCL	Resting Treg %CD4	Weighted median	33	0.0111887	0.0345046	0.745735	-0.0564402	0.0788177	1.01125	0.945123	1.08201	0.940582
DLBCL	Resting Treg %CD4	MR Egger	33	-0.00800582	0.0304914	0.794627	-0.0677691	0.0517574	0.992026	0.934476	1.05312	0.942877
DLBCL	Resting Treg %CD4	Simple mode	33	-0.132213	0.0589986	0.0320967	-0.24785	-0.0165761	0.876154	0.780477	0.983561	0.683337
DLBCL	Resting Treg %CD4	Weighted mode	33	-0.00316238	0.0272055	0.908189	-0.0564852	0.0501605	0.996843	0.94508	1.05144	0.960938
DLBCL	Resting Treg AC	Inverse variance weighted	25	0.045024	0.0639931	0.481697	-0.0804025	0.17045	1.04605	0.922745	1.18584	0.85001
DLBCL	Resting Treg AC	Weighted median	25	0.0059174	0.0797169	0.940827	-0.150328	0.162163	1.00593	0.860426	1.17605	0.977335
DLBCL	Resting Treg AC	MR Egger	25	-0.0465217	0.105183	0.662409	-0.252681	0.159638	0.954544	0.776715	1.17309	0.942877
DLBCL	Resting Treg AC	Simple mode	25	-0.0101082	0.114454	0.930358	-0.234439	0.214223	0.989943	0.791014	1.2389	0.985913
DLBCL	Resting Treg AC	Weighted mode	25	0.00683588	0.086238	0.937477	-0.162191	0.175862	1.00686	0.850279	1.19227	0.960938
DLBCL	Secreting Treg % CD4 Treg	Inverse variance weighted	31	0.0315417	0.0323782	0.329975	-0.0319196	0.095003	1.03204	0.968584	1.09966	0.744292
DLBCL	Secreting Treg % CD4 Treg	Weighted median	31	0.0544274	0.0438956	0.215002	-0.031608	0.140463	1.05594	0.968886	1.15081	0.668896
DLBCL	Secreting Treg % CD4 Treg	MR Egger	31	0.00827186	0.0411926	0.842249	-0.0724656	0.0890094	1.00831	0.930098	1.09309	0.942877
DLBCL	Secreting Treg % CD4 Treg	Simple mode	31	0.0266299	0.0851738	0.756707	-0.140311	0.19357	1.02699	0.869088	1.21357	0.985913
DLBCL	Secreting Treg % CD4 Treg	Weighted mode	31	0.0357859	0.0417214	0.39784	-0.0459881	0.11756	1.03643	0.955053	1.12475	0.960938
DLBCL	Secreting Treg %CD4	Inverse variance weighted	25	-0.00406958	0.0321198	0.899178	-0.0670243	0.0588851	0.995939	0.935172	1.06065	0.94701
DLBCL	Secreting Treg %CD4	Weighted median	25	0.0135089	0.0459757	0.768891	-0.0766035	0.103621	1.0136	0.926257	1.10918	0.940582
DLBCL	Secreting Treg %CD4	MR Egger	25	-0.0124496	0.0389993	0.752436	-0.0888883	0.0639891	0.987628	0.914948	1.06608	0.942877
DLBCL	Secreting Treg %CD4	Simple mode	25	-0.0478467	0.0816082	0.56315	-0.207799	0.112105	0.95328	0.812371	1.11863	0.985913
DLBCL	Secreting Treg %CD4	Weighted mode	25	0.0103378	0.0430282	0.812172	-0.0739976	0.0946731	1.01039	0.928674	1.0993	0.960938
DLBCL	Secreting Treg AC	Inverse variance weighted	23	-0.0436218	0.0216568	0.0439851	-0.086069	-0.00117451	0.957316	0.917531	0.998826	0.558381
DLBCL	Secreting Treg AC	Weighted median	23	-0.0476874	0.0302477	0.114896	-0.106973	0.0115981	0.953432	0.89855	1.01167	0.651677
DLBCL	Secreting Treg AC	MR Egger	23	-0.0333756	0.0264786	0.221325	-0.0852738	0.0185225	0.967175	0.918261	1.0187	0.919716
DLBCL	Secreting Treg AC	Simple mode	23	-0.037375	0.0549705	0.503654	-0.145117	0.0703672	0.963315	0.864921	1.0729	0.985913
DLBCL	Secreting Treg AC	Weighted mode	23	-0.0496019	0.0253159	0.062868	-0.099221	1.72819e-05	0.951608	0.905543	1.00002	0.749131

## Sheet: Table S4
Table S4:Estimation of a causal relationship between Treg immune characteristics and FL
outcome	exposure	method	nsnp	b	se	pval	lo_ci	up_ci	or	or_lci95	or_uci95	FDR
FL	Activated & resting Treg % CD4 Treg	Inverse variance weighted	29	-0.00341878	0.0408831	0.933356	-0.0835496	0.076712	0.996587	0.919845	1.07973	0.970218
FL	Activated & resting Treg % CD4 Treg	Weighted median	29	-0.0178638	0.0404734	0.658944	-0.0971916	0.0614641	0.982295	0.907382	1.06339	0.924091
FL	Activated & resting Treg % CD4 Treg	MR Egger	29	0.0361376	0.0511929	0.48629	-0.0642004	0.136476	1.0368	0.937817	1.14623	0.926135
FL	Activated & resting Treg % CD4 Treg	Simple mode	29	0.0404768	0.0731623	0.584485	-0.102921	0.183875	1.04131	0.902198	1.20187	0.979914
FL	Activated & resting Treg % CD4 Treg	Weighted mode	29	-0.00317351	0.0374511	0.933073	-0.0765776	0.0702306	0.996832	0.926281	1.07276	0.944315
FL	Activated & resting Treg %CD4+	Inverse variance weighted	26	-0.0349654	0.0637859	0.583576	-0.159986	0.090055	0.965639	0.852156	1.09423	0.970218
FL	Activated & resting Treg %CD4+	Weighted median	26	-0.0787631	0.0672518	0.241532	-0.210577	0.0530504	0.924259	0.810117	1.05448	0.924091
FL	Activated & resting Treg %CD4+	MR Egger	26	-0.0688938	0.0904481	0.453663	-0.246172	0.108384	0.933426	0.781788	1.11448	0.926135
FL	Activated & resting Treg %CD4+	Simple mode	26	0.0134805	0.12006	0.911497	-0.221838	0.248799	1.01357	0.801045	1.28248	0.979914
FL	Activated & resting Treg %CD4+	Weighted mode	26	-0.0660766	0.059504	0.277369	-0.182704	0.0505513	0.936059	0.833014	1.05185	0.918591
FL	Activated & resting Treg AC	Inverse variance weighted	19	0.0985977	0.112823	0.382166	-0.122536	0.319731	1.10362	0.884674	1.37676	0.970218
FL	Activated & resting Treg AC	Weighted median	19	-0.0681933	0.107445	0.525635	-0.278785	0.142398	0.93408	0.756703	1.15304	0.924091
FL	Activated & resting Treg AC	MR Egger	19	-0.175057	0.238965	0.473804	-0.643429	0.293314	0.839409	0.525488	1.34086	0.926135
FL	Activated & resting Treg AC	Simple mode	19	0.0295165	0.155769	0.85183	-0.275791	0.334824	1.02996	0.758972	1.39769	0.979914
FL	Activated & resting Treg AC	Weighted mode	19	-0.0461324	0.120582	0.70651	-0.282473	0.190208	0.954915	0.753917	1.2095	0.918591
FL	Activated & secreting Treg %CD4 Treg	Inverse variance weighted	37	-0.00507647	0.0182454	0.780833	-0.0408374	0.0306845	0.994936	0.959985	1.03116	0.970218
FL	Activated & secreting Treg %CD4 Treg	Weighted median	37	0.0199254	0.021972	0.364483	-0.0231397	0.0629906	1.02013	0.977126	1.06502	0.924091
FL	Activated & secreting Treg %CD4 Treg	MR Egger	37	0.00208882	0.0219523	0.924736	-0.0409377	0.0451153	1.00209	0.959889	1.04615	0.967165
FL	Activated & secreting Treg %CD4 Treg	Simple mode	37	-0.0114834	0.0351152	0.745546	-0.0803092	0.0573424	0.988582	0.922831	1.05902	0.979914
FL	Activated & secreting Treg %CD4 Treg	Weighted mode	37	0.0152546	0.0185152	0.415424	-0.0210352	0.0515443	1.01537	0.979185	1.0529	0.918591
FL	Activated & secreting Treg %CD4+	Inverse variance weighted	31	-0.00935759	0.017434	0.591444	-0.0435282	0.024813	0.990686	0.957406	1.02512	0.970218
FL	Activated & secreting Treg %CD4+	Weighted median	31	-0.00603821	0.0258174	0.815077	-0.0566403	0.0445639	0.99398	0.944934	1.04557	0.933182
FL	Activated & secreting Treg %CD4+	MR Egger	31	-0.00484962	0.0202307	0.812237	-0.0445018	0.0348025	0.995162	0.956474	1.03542	0.967165
FL	Activated & secreting Treg %CD4+	Simple mode	31	0.00233712	0.0333085	0.944527	-0.0629476	0.0676218	1.00234	0.938993	1.06996	0.979914
FL	Activated & secreting Treg %CD4+	Weighted mode	31	-0.0039203	0.0201987	0.847416	-0.0435098	0.0356692	0.996087	0.957423	1.03631	0.918591
FL	Activated & secreting Treg AC	Inverse variance weighted	22	-0.00564736	0.018033	0.754152	-0.040992	0.0296972	0.994369	0.959837	1.03014	0.970218
FL	Activated & secreting Treg AC	Weighted median	22	-0.00321599	0.0270577	0.905389	-0.056249	0.0498171	0.996789	0.945304	1.05108	0.969964
FL	Activated & secreting Treg AC	MR Egger	22	-0.0143678	0.0224378	0.52922	-0.058346	0.0296103	0.985735	0.943324	1.03005	0.926135
FL	Activated & secreting Treg AC	Simple mode	22	0.0324903	0.0406593	0.433186	-0.047202	0.112182	1.03302	0.953895	1.11872	0.979914
FL	Activated & secreting Treg AC	Weighted mode	22	0.00223882	0.0228859	0.922999	-0.0426176	0.0470952	1.00224	0.958278	1.04822	0.944315
FL	Activated Treg %CD4	Inverse variance weighted	19	0.0757852	0.0521592	0.146235	-0.0264468	0.178017	1.07873	0.9739	1.19485	0.758785
FL	Activated Treg %CD4	Weighted median	19	0.0773259	0.0735335	0.292996	-0.0667998	0.221452	1.08039	0.935382	1.24789	0.924091
FL	Activated Treg %CD4	MR Egger	19	0.102511	0.0757478	0.193676	-0.0459546	0.250977	1.10795	0.955085	1.28528	0.833428
FL	Activated Treg %CD4	Simple mode	19	-0.041531	0.10788	0.704768	-0.252976	0.169914	0.95932	0.776487	1.1852	0.979914
FL	Activated Treg %CD4	Weighted mode	19	0.0757676	0.0720726	0.307045	-0.0654946	0.21703	1.07871	0.936604	1.24238	0.918591
FL	Activated Treg %CD4 Treg	Inverse variance weighted	28	-0.0361832	0.041358	0.381641	-0.117245	0.0448785	0.964464	0.889367	1.0459	0.970218
FL	Activated Treg %CD4 Treg	Weighted median	28	-0.0147386	0.0619189	0.811857	-0.1361	0.106622	0.985369	0.872756	1.11251	0.933182
FL	Activated Treg %CD4 Treg	MR Egger	28	-0.0593217	0.0584228	0.319278	-0.17383	0.0551869	0.942404	0.840439	1.05674	0.926135
FL	Activated Treg %CD4 Treg	Simple mode	28	-0.0636094	0.102758	0.541091	-0.265015	0.137796	0.938371	0.767194	1.14774	0.979914
FL	Activated Treg %CD4 Treg	Weighted mode	28	0.00387385	0.0641701	0.952307	-0.121899	0.129647	1.00388	0.885237	1.13843	0.952307
FL	Activated Treg AC	Inverse variance weighted	15	-0.0208315	0.0410667	0.611972	-0.101322	0.0596593	0.979384	0.903642	1.06147	0.970218
FL	Activated Treg AC	Weighted median	15	-0.0145969	0.0580456	0.801448	-0.128366	0.0991725	0.985509	0.879531	1.10426	0.933182
FL	Activated Treg AC	MR Egger	15	-0.0396628	0.0511061	0.451587	-0.139831	0.0605051	0.961114	0.869505	1.06237	0.926135
FL	Activated Treg AC	Simple mode	15	0.0815458	0.0886799	0.373379	-0.0922667	0.255358	1.08496	0.911862	1.29092	0.979914
FL	Activated Treg AC	Weighted mode	15	-0.0380489	0.0469258	0.431032	-0.130023	0.0539256	0.962666	0.878075	1.05541	0.918591
FL	CD127- CD8br %CD8br	Inverse variance weighted	14	-0.0252595	0.0535803	0.637331	-0.130277	0.0797579	0.975057	0.877852	1.08302	0.970218
FL	CD127- CD8br %CD8br	Weighted median	14	0.0174468	0.0724806	0.80978	-0.124615	0.159509	1.0176	0.882837	1.17293	0.933182
FL	CD127- CD8br %CD8br	MR Egger	14	0.00809368	0.0699007	0.909735	-0.128912	0.145099	1.00813	0.879052	1.15615	0.967165
FL	CD127- CD8br %CD8br	Simple mode	14	-0.0249098	0.154013	0.873999	-0.326776	0.276956	0.975398	0.721245	1.31911	0.979914
FL	CD127- CD8br %CD8br	Weighted mode	14	0.0242417	0.0692076	0.731742	-0.111405	0.159889	1.02454	0.894576	1.17338	0.918591
FL	CD127- CD8br %T cell	Inverse variance weighted	14	0.13018	0.113211	0.250189	-0.0917134	0.352074	1.13903	0.912367	1.42201	0.808302
FL	CD127- CD8br %T cell	Weighted median	14	0.0866996	0.114636	0.449468	-0.137988	0.311387	1.09057	0.87111	1.36532	0.924091
FL	CD127- CD8br %T cell	MR Egger	14	0.0411359	0.25787	0.875911	-0.464289	0.546561	1.04199	0.628582	1.7273	0.967165
FL	CD127- CD8br %T cell	Simple mode	14	0.0676917	0.150265	0.659785	-0.226828	0.362212	1.07004	0.797058	1.4365	0.979914
FL	CD127- CD8br %T cell	Weighted mode	14	0.101035	0.120577	0.417213	-0.135297	0.337367	1.10632	0.873456	1.40125	0.918591
FL	CD127- CD8br AC	Inverse variance weighted	13	0.178481	0.148515	0.229453	-0.112609	0.469571	1.1954	0.8935	1.59931	0.770962
FL	CD127- CD8br AC	Weighted median	13	0.0727236	0.097428	0.455405	-0.118235	0.263682	1.07543	0.888487	1.30171	0.924091
FL	CD127- CD8br AC	MR Egger	13	0.0169723	0.298322	0.955651	-0.567738	0.601683	1.01712	0.566806	1.82519	0.967165
FL	CD127- CD8br AC	Simple mode	13	0.129514	0.163395	0.443376	-0.190741	0.449768	1.13827	0.826347	1.56795	0.979914
FL	CD127- CD8br AC	Weighted mode	13	0.0510197	0.0836296	0.553195	-0.112894	0.214934	1.05234	0.893245	1.23978	0.918591
FL	CD25++ CD8br %CD8br	Inverse variance weighted	22	-0.056989	0.0619096	0.357301	-0.178332	0.0643538	0.944604	0.836665	1.06647	0.970218
FL	CD25++ CD8br %CD8br	Weighted median	22	0.0741608	0.0916578	0.418455	-0.105488	0.25381	1.07698	0.899885	1.28893	0.924091
FL	CD25++ CD8br %CD8br	MR Egger	22	0.118427	0.0996779	0.248714	-0.0769418	0.313796	1.12572	0.925944	1.36861	0.926135
FL	CD25++ CD8br %CD8br	Simple mode	22	-0.0274522	0.174139	0.876242	-0.368765	0.313861	0.972921	0.691588	1.3687	0.979914
FL	CD25++ CD8br %CD8br	Weighted mode	22	0.0852287	0.0851557	0.32829	-0.0816766	0.252134	1.08897	0.92157	1.28677	0.918591
FL	CD25++ CD8br %T cell	Inverse variance weighted	17	0.0843951	0.0683082	0.216643	-0.049489	0.218279	1.08806	0.951716	1.24393	0.770962
FL	CD25++ CD8br %T cell	Weighted median	17	0.113998	0.0972717	0.241217	-0.0766549	0.30465	1.12075	0.926209	1.35615	0.924091
FL	CD25++ CD8br %T cell	MR Egger	17	0.215762	0.113967	0.0777874	-0.00761341	0.439138	1.24081	0.992415	1.55137	0.833428
FL	CD25++ CD8br %T cell	Simple mode	17	0.139398	0.151237	0.370365	-0.157026	0.435821	1.14958	0.854682	1.54623	0.979914
FL	CD25++ CD8br %T cell	Weighted mode	17	0.124022	0.11202	0.284603	-0.0955379	0.343581	1.13204	0.908884	1.40999	0.918591
FL	CD25++ CD8br AC	Inverse variance weighted	27	0.120966	0.0529307	0.0222918	0.0172215	0.22471	1.12859	1.01737	1.25196	0.758785
FL	CD25++ CD8br AC	Weighted median	27	0.112656	0.0773901	0.14548	-0.039029	0.26434	1.11925	0.961723	1.30257	0.924091
FL	CD25++ CD8br AC	MR Egger	27	0.101665	0.0970917	0.30507	-0.0886345	0.291965	1.10701	0.91518	1.33906	0.926135
FL	CD25++ CD8br AC	Simple mode	27	0.155788	0.110024	0.168658	-0.059858	0.371434	1.16858	0.941898	1.44981	0.979914
FL	CD25++ CD8br AC	Weighted mode	27	0.106861	0.0871796	0.231276	-0.0640106	0.277733	1.11278	0.937995	1.32013	0.918591
FL	CD25hi %CD4+	Inverse variance weighted	26	-0.154406	0.0956679	0.106533	-0.341915	0.0331036	0.856924	0.710409	1.03366	0.758785
FL	CD25hi %CD4+	Weighted median	26	-0.132033	0.0752536	0.0793447	-0.27953	0.0154645	0.876312	0.756139	1.01558	0.924091
FL	CD25hi %CD4+	MR Egger	26	-0.073978	0.140983	0.604585	-0.350304	0.202349	0.928692	0.704474	1.22427	0.940465
FL	CD25hi %CD4+	Simple mode	26	0.00840953	0.119101	0.944271	-0.225028	0.241847	1.00844	0.798494	1.2736	0.979914
FL	CD25hi %CD4+	Weighted mode	26	-0.114354	0.0733975	0.131803	-0.258213	0.0295056	0.891943	0.772431	1.02995	0.918591
FL	CD25hi %T cell	Inverse variance weighted	18	-0.115122	0.0581216	0.0476242	-0.22904	-0.0012035	0.891257	0.795296	0.998797	0.758785
FL	CD25hi %T cell	Weighted median	18	-0.179487	0.0859309	0.0367317	-0.347911	-0.0110622	0.835699	0.706162	0.988999	0.924091
FL	CD25hi %T cell	MR Egger	18	-0.0484998	0.0826598	0.565566	-0.210513	0.113513	0.952657	0.810169	1.12021	0.93152
FL	CD25hi %T cell	Simple mode	18	0.0572538	0.139663	0.686969	-0.216487	0.330994	1.05892	0.805343	1.39235	0.979914
FL	CD25hi %T cell	Weighted mode	18	-0.127375	0.0920575	0.184366	-0.307808	0.0530575	0.880403	0.735056	1.05449	0.918591
FL	CD25hi AC	Inverse variance weighted	23	-0.0141831	0.0396388	0.720487	-0.0918751	0.0635089	0.985917	0.912219	1.06557	0.970218
FL	CD25hi AC	Weighted median	23	0.0249221	0.0562787	0.657886	-0.0853841	0.135228	1.02524	0.91816	1.1448	0.924091
FL	CD25hi AC	MR Egger	23	0.017328	0.0548892	0.755353	-0.0902548	0.124911	1.01748	0.913698	1.13305	0.967165
FL	CD25hi AC	Simple mode	23	0.00219909	0.0863574	0.979914	-0.167061	0.17146	1.0022	0.846148	1.18704	0.979914
FL	CD25hi AC	Weighted mode	23	0.0156937	0.0472339	0.742842	-0.0768848	0.108272	1.01582	0.925997	1.11435	0.918591
FL	CD25hi CD45RA- CD4 not Treg %CD4+	Inverse variance weighted	24	-0.0257036	0.069018	0.709581	-0.160979	0.109572	0.974624	0.85131	1.1158	0.970218
FL	CD25hi CD45RA- CD4 not Treg %CD4+	Weighted median	24	0.0185617	0.0410506	0.651149	-0.0618975	0.0990209	1.01874	0.939979	1.10409	0.924091
FL	CD25hi CD45RA- CD4 not Treg %CD4+	MR Egger	24	0.0814958	0.076264	0.296835	-0.0679816	0.230973	1.08491	0.934278	1.25983	0.926135
FL	CD25hi CD45RA- CD4 not Treg %CD4+	Simple mode	24	-0.405492	0.124614	0.00349617	-0.649735	-0.161249	0.666649	0.522184	0.85108	0.293679
FL	CD25hi CD45RA- CD4 not Treg %CD4+	Weighted mode	24	0.0337113	0.0343158	0.336132	-0.0335477	0.10097	1.03429	0.967009	1.10624	0.918591
FL	CD25hi CD45RA- CD4 not Treg %T cell	Inverse variance weighted	28	-0.00444093	0.0279616	0.873809	-0.0592456	0.0503637	0.995569	0.942475	1.05165	0.970218
FL	CD25hi CD45RA- CD4 not Treg %T cell	Weighted median	28	0.0159069	0.0386384	0.680568	-0.0598243	0.0916381	1.01603	0.94193	1.09597	0.924091
FL	CD25hi CD45RA- CD4 not Treg %T cell	MR Egger	28	0.00741014	0.0350615	0.834265	-0.0613104	0.0761307	1.00744	0.940531	1.0791	0.967165
FL	CD25hi CD45RA- CD4 not Treg %T cell	Simple mode	28	0.044883	0.0723825	0.540403	-0.0969867	0.186753	1.04591	0.907568	1.20533	0.979914
FL	CD25hi CD45RA- CD4 not Treg %T cell	Weighted mode	28	0.0172656	0.030618	0.577474	-0.0427457	0.0772769	1.01742	0.958155	1.08034	0.918591
FL	CD25hi CD45RA- CD4 not Treg AC	Inverse variance weighted	20	0.00948633	0.0256715	0.711735	-0.0408299	0.0598026	1.00953	0.959992	1.06163	0.970218
FL	CD25hi CD45RA- CD4 not Treg AC	Weighted median	20	0.0256123	0.0352375	0.467319	-0.0434533	0.0946779	1.02594	0.957477	1.0993	0.924091
FL	CD25hi CD45RA- CD4 not Treg AC	MR Egger	20	0.00748282	0.0356161	0.835952	-0.0623248	0.0772904	1.00751	0.939578	1.08036	0.967165
FL	CD25hi CD45RA- CD4 not Treg AC	Simple mode	20	0.0684331	0.0578572	0.251481	-0.0449669	0.181833	1.07083	0.956029	1.19941	0.979914
FL	CD25hi CD45RA- CD4 not Treg AC	Weighted mode	20	0.0340082	0.0306859	0.28158	-0.0261363	0.0941526	1.03459	0.974202	1.09873	0.918591
FL	CD25hi CD45RA+ CD4 not Treg %CD4+	Inverse variance weighted	32	0.045306	0.0254499	0.0750431	-0.00457588	0.0951879	1.04635	0.995435	1.09987	0.758785
FL	CD25hi CD45RA+ CD4 not Treg %CD4+	Weighted median	32	0.0478207	0.0368223	0.194051	-0.024351	0.119992	1.04898	0.975943	1.12749	0.924091
FL	CD25hi CD45RA+ CD4 not Treg %CD4+	MR Egger	32	0.0619748	0.0312026	0.0562135	0.000817658	0.123132	1.06394	1.00082	1.13103	0.833428
FL	CD25hi CD45RA+ CD4 not Treg %CD4+	Simple mode	32	0.0624147	0.0583408	0.292956	-0.0519333	0.176763	1.0644	0.949392	1.19335	0.979914
FL	CD25hi CD45RA+ CD4 not Treg %CD4+	Weighted mode	32	0.0443373	0.0355834	0.222095	-0.0254062	0.114081	1.04533	0.974914	1.12084	0.918591
FL	CD25hi CD45RA+ CD4 not Treg %T cell	Inverse variance weighted	27	0.039849	0.027166	0.142411	-0.0133963	0.0930943	1.04065	0.986693	1.09757	0.758785
FL	CD25hi CD45RA+ CD4 not Treg %T cell	Weighted median	27	0.0275363	0.0351161	0.432952	-0.0412913	0.096364	1.02792	0.95955	1.10116	0.924091
FL	CD25hi CD45RA+ CD4 not Treg %T cell	MR Egger	27	0.0547971	0.0337153	0.116643	-0.0112848	0.120879	1.05633	0.988779	1.12849	0.833428
FL	CD25hi CD45RA+ CD4 not Treg %T cell	Simple mode	27	0.0218647	0.0542137	0.69002	-0.0843941	0.128124	1.02211	0.919069	1.13669	0.979914
FL	CD25hi CD45RA+ CD4 not Treg %T cell	Weighted mode	27	0.0370257	0.0343153	0.290503	-0.0302323	0.104284	1.03772	0.97022	1.10992	0.918591
FL	CD25hi CD45RA+ CD4 not Treg AC	Inverse variance weighted	25	0.00660868	0.0472568	0.888781	-0.0860146	0.099232	1.00663	0.917581	1.10432	0.970218
FL	CD25hi CD45RA+ CD4 not Treg AC	Weighted median	25	-0.00538122	0.05669	0.924375	-0.116494	0.105731	0.994633	0.890036	1.11152	0.969964
FL	CD25hi CD45RA+ CD4 not Treg AC	MR Egger	25	0.0666968	0.0633821	0.303594	-0.0575322	0.190926	1.06897	0.944092	1.21037	0.926135
FL	CD25hi CD45RA+ CD4 not Treg AC	Simple mode	25	-0.0184232	0.0931882	0.844946	-0.201072	0.164226	0.981745	0.817854	1.17848	0.979914
FL	CD25hi CD45RA+ CD4 not Treg AC	Weighted mode	25	0.0161877	0.0544215	0.768682	-0.0904785	0.122854	1.01632	0.913494	1.13072	0.918591
FL	CD28- CD127- CD25++ CD8br %CD8br	Inverse variance weighted	18	-0.00910194	0.0436436	0.834798	-0.0946434	0.0764395	0.990939	0.909697	1.07944	0.970218
FL	CD28- CD127- CD25++ CD8br %CD8br	Weighted median	18	-0.03745	0.0587365	0.523738	-0.152574	0.0776736	0.963243	0.858496	1.08077	0.924091
FL	CD28- CD127- CD25++ CD8br %CD8br	MR Egger	18	-0.0500604	0.0584904	0.404702	-0.164702	0.0645807	0.951172	0.848147	1.06671	0.926135
FL	CD28- CD127- CD25++ CD8br %CD8br	Simple mode	18	-0.0257849	0.116127	0.826928	-0.253393	0.201823	0.974545	0.776163	1.22363	0.979914
FL	CD28- CD127- CD25++ CD8br %CD8br	Weighted mode	18	-0.0337276	0.0526073	0.529993	-0.136838	0.0693827	0.966835	0.872112	1.07185	0.918591
FL	CD28- CD127- CD25++ CD8br %T cell	Inverse variance weighted	18	-0.0262756	0.0500634	0.59969	-0.1244	0.0718487	0.974067	0.883027	1.07449	0.970218
FL	CD28- CD127- CD25++ CD8br %T cell	Weighted median	18	-0.0375431	0.0647458	0.562014	-0.164445	0.0893588	0.963153	0.848364	1.09347	0.924091
FL	CD28- CD127- CD25++ CD8br %T cell	MR Egger	18	-0.0624131	0.0649676	0.351007	-0.18975	0.0649234	0.939495	0.827166	1.06708	0.926135
FL	CD28- CD127- CD25++ CD8br %T cell	Simple mode	18	0.0153076	0.154104	0.922035	-0.286735	0.317351	1.01543	0.75071	1.37348	0.979914
FL	CD28- CD127- CD25++ CD8br %T cell	Weighted mode	18	-0.0284376	0.0583021	0.631948	-0.14271	0.0858344	0.971963	0.867006	1.08963	0.918591
FL	CD28- CD127- CD25++ CD8br AC	Inverse variance weighted	29	0.109683	0.0761154	0.149584	-0.0395036	0.258869	1.11592	0.961266	1.29546	0.758785
FL	CD28- CD127- CD25++ CD8br AC	Weighted median	29	0.0604718	0.0530383	0.254222	-0.0434832	0.164427	1.06234	0.957449	1.17872	0.924091
FL	CD28- CD127- CD25++ CD8br AC	MR Egger	29	0.0209915	0.0945143	0.825908	-0.164256	0.206239	1.02121	0.848524	1.22905	0.967165
FL	CD28- CD127- CD25++ CD8br AC	Simple mode	29	0.0535489	0.0952981	0.578648	-0.133235	0.240333	1.05501	0.875259	1.27167	0.979914
FL	CD28- CD127- CD25++ CD8br AC	Weighted mode	29	0.0251339	0.0386192	0.520472	-0.0505597	0.100828	1.02545	0.950697	1.10609	0.918591
FL	CD28- CD25++ CD8br %CD8br	Inverse variance weighted	25	0.105126	0.0617587	0.088718	-0.0159214	0.226173	1.11085	0.984205	1.25379	0.758785
FL	CD28- CD25++ CD8br %CD8br	Weighted median	25	0.144616	0.0948485	0.127332	-0.0412867	0.330519	1.1556	0.959554	1.39169	0.924091
FL	CD28- CD25++ CD8br %CD8br	MR Egger	25	0.151651	0.0989912	0.139171	-0.0423717	0.345674	1.16375	0.958513	1.41294	0.833428
FL	CD28- CD25++ CD8br %CD8br	Simple mode	25	0.0996646	0.165746	0.553273	-0.225198	0.424528	1.1048	0.798358	1.52887	0.979914
FL	CD28- CD25++ CD8br %CD8br	Weighted mode	25	0.106073	0.110524	0.346762	-0.110554	0.322701	1.1119	0.895338	1.38085	0.918591
FL	CD28- CD25++ CD8br %T cell	Inverse variance weighted	8	0.245736	0.121111	0.0424576	0.00835749	0.483114	1.27856	1.00839	1.62111	0.758785
FL	CD28- CD25++ CD8br %T cell	Weighted median	8	0.244613	0.147825	0.0979752	-0.0451234	0.534349	1.27713	0.955879	1.70634	0.924091
FL	CD28- CD25++ CD8br %T cell	MR Egger	8	0.193225	0.269197	0.499871	-0.334401	0.720851	1.21316	0.715767	2.05618	0.926135
FL	CD28- CD25++ CD8br %T cell	Simple mode	8	0.387708	0.242623	0.154078	-0.0878332	0.86325	1.4736	0.915914	2.37085	0.979914
FL	CD28- CD25++ CD8br %T cell	Weighted mode	8	0.0571797	0.239867	0.818414	-0.41296	0.52732	1.05885	0.661689	1.69438	0.918591
FL	CD28- CD25++ CD8br AC	Inverse variance weighted	25	0.0985607	0.0780969	0.206938	-0.0545092	0.251631	1.10358	0.94695	1.28612	0.770962
FL	CD28- CD25++ CD8br AC	Weighted median	25	0.0652689	0.0596329	0.273731	-0.0516116	0.182149	1.06745	0.949698	1.19979	0.924091
FL	CD28- CD25++ CD8br AC	MR Egger	25	0.0814646	0.101688	0.43126	-0.117844	0.280774	1.08487	0.888834	1.32415	0.926135
FL	CD28- CD25++ CD8br AC	Simple mode	25	0.0769729	0.0951996	0.426721	-0.109618	0.263564	1.08001	0.896176	1.30156	0.979914
FL	CD28- CD25++ CD8br AC	Weighted mode	25	0.0606654	0.0505336	0.241663	-0.0383805	0.159711	1.06254	0.962347	1.17317	0.918591
FL	CD28- CD8br %CD8br	Inverse variance weighted	23	0.0374499	0.0907117	0.67972	-0.140345	0.215245	1.03816	0.869058	1.24017	0.970218
FL	CD28- CD8br %CD8br	Weighted median	23	0.0242148	0.10602	0.819336	-0.183584	0.232013	1.02451	0.832282	1.26114	0.933182
FL	CD28- CD8br %CD8br	MR Egger	23	-0.0406483	0.189937	0.832604	-0.412925	0.331628	0.960167	0.661712	1.39323	0.967165
FL	CD28- CD8br %CD8br	Simple mode	23	0.0129168	0.142417	0.928554	-0.266221	0.292054	1.013	0.76627	1.33918	0.979914
FL	CD28- CD8br %CD8br	Weighted mode	23	0.0222022	0.105855	0.8358	-0.185275	0.229679	1.02245	0.830876	1.2582	0.918591
FL	CD28- CD8br %T cell	Inverse variance weighted	14	0.184748	0.209805	0.37855	-0.22647	0.595966	1.20292	0.797343	1.81478	0.970218
FL	CD28- CD8br %T cell	Weighted median	14	0.0263612	0.128938	0.838003	-0.226358	0.27908	1.02671	0.797433	1.32191	0.933182
FL	CD28- CD8br %T cell	MR Egger	14	-0.190201	0.496877	0.708568	-1.16408	0.783678	0.826793	0.31221	2.18951	0.967165
FL	CD28- CD8br %T cell	Simple mode	14	0.0217215	0.17407	0.902602	-0.319457	0.3629	1.02196	0.726544	1.43749	0.979914
FL	CD28- CD8br %T cell	Weighted mode	14	0.0454356	0.144845	0.758738	-0.238461	0.329332	1.04648	0.78784	1.39004	0.918591
FL	CD28- CD8br AC	Inverse variance weighted	11	0.391372	0.242206	0.106124	-0.0833523	0.866096	1.47901	0.920027	2.37761	0.758785
FL	CD28- CD8br AC	Weighted median	11	-0.0311062	0.182015	0.864303	-0.387856	0.325644	0.969373	0.67851	1.38492	0.942876
FL	CD28- CD8br AC	MR Egger	11	0.505918	1.13105	0.66523	-1.71094	2.72277	1.65851	0.180696	15.2225	0.967165
FL	CD28- CD8br AC	Simple mode	11	-0.205872	0.243408	0.417448	-0.682952	0.271208	0.813937	0.505123	1.31155	0.979914
FL	CD28- CD8br AC	Weighted mode	11	-0.150772	0.237291	0.539444	-0.615863	0.31432	0.860044	0.540175	1.36933	0.918591
FL	CD28- CD8dim %CD8dim	Inverse variance weighted	15	-0.0156871	0.0230491	0.496129	-0.0608633	0.0294892	0.984435	0.940952	1.02993	0.970218
FL	CD28- CD8dim %CD8dim	Weighted median	15	-0.0179274	0.0202868	0.37686	-0.0576896	0.0218348	0.982232	0.943943	1.02207	0.924091
FL	CD28- CD8dim %CD8dim	MR Egger	15	-0.0326532	0.022821	0.176072	-0.0773823	0.0120758	0.967874	0.925536	1.01215	0.833428
FL	CD28- CD8dim %CD8dim	Simple mode	15	0.0324999	0.0907589	0.725617	-0.145388	0.210387	1.03303	0.864687	1.23416	0.979914
FL	CD28- CD8dim %CD8dim	Weighted mode	15	-0.0147222	0.018518	0.439871	-0.0510174	0.021573	0.985386	0.950262	1.02181	0.918591
FL	CD28- CD8dim %T cell	Inverse variance weighted	25	0.00530936	0.057462	0.926382	-0.107316	0.117935	1.00532	0.898242	1.12517	0.970218
FL	CD28- CD8dim %T cell	Weighted median	25	-0.0229579	0.0760251	0.762669	-0.171967	0.126051	0.977304	0.842007	1.13434	0.933182
FL	CD28- CD8dim %T cell	MR Egger	25	-0.00545648	0.0861268	0.950032	-0.174265	0.163352	0.994558	0.840074	1.17745	0.967165
FL	CD28- CD8dim %T cell	Simple mode	25	-0.00996221	0.109739	0.92842	-0.22505	0.205125	0.990087	0.798476	1.22768	0.979914
FL	CD28- CD8dim %T cell	Weighted mode	25	-0.0233599	0.0678013	0.733446	-0.15625	0.109531	0.976911	0.855345	1.11575	0.918591
FL	CD28- CD8dim AC	Inverse variance weighted	28	0.0787957	0.0635252	0.214833	-0.0457137	0.203305	1.08198	0.955315	1.22545	0.770962
FL	CD28- CD8dim AC	Weighted median	28	0.0710476	0.0644873	0.270578	-0.0553474	0.197443	1.07363	0.946156	1.21828	0.924091
FL	CD28- CD8dim AC	MR Egger	28	0.02771	0.0912969	0.763912	-0.151232	0.206652	1.0281	0.859648	1.22955	0.967165
FL	CD28- CD8dim AC	Simple mode	28	0.0673804	0.0998863	0.505684	-0.128397	0.263158	1.0697	0.879504	1.30103	0.979914
FL	CD28- CD8dim AC	Weighted mode	28	0.0673804	0.0587071	0.261145	-0.0476855	0.182446	1.0697	0.953434	1.20015	0.918591
FL	CD28- DN (CD4-CD8-) %DN	Inverse variance weighted	27	-0.0640241	0.047825	0.180663	-0.157761	0.0297129	0.937982	0.854054	1.03016	0.758785
FL	CD28- DN (CD4-CD8-) %DN	Weighted median	27	-0.0656085	0.0751993	0.382956	-0.212999	0.0817821	0.936497	0.808157	1.08522	0.924091
FL	CD28- DN (CD4-CD8-) %DN	MR Egger	27	-0.117997	0.06977	0.103224	-0.254746	0.0187521	0.888699	0.775113	1.01893	0.833428
FL	CD28- DN (CD4-CD8-) %DN	Simple mode	27	-0.0832945	0.115428	0.476972	-0.309534	0.142945	0.92008	0.733789	1.15367	0.979914
FL	CD28- DN (CD4-CD8-) %DN	Weighted mode	27	-0.0789239	0.0669383	0.249054	-0.210123	0.0522752	0.92411	0.810485	1.05367	0.918591
FL	CD28- DN (CD4-CD8-) %T cell	Inverse variance weighted	22	-0.0154784	0.0660973	0.814849	-0.145029	0.114072	0.984641	0.864997	1.12083	0.970218
FL	CD28- DN (CD4-CD8-) %T cell	Weighted median	22	-0.0628199	0.0854556	0.462268	-0.230313	0.104673	0.939113	0.794285	1.11035	0.924091
FL	CD28- DN (CD4-CD8-) %T cell	MR Egger	22	-0.142195	0.094931	0.149782	-0.32826	0.0438696	0.867452	0.720176	1.04485	0.833428
FL	CD28- DN (CD4-CD8-) %T cell	Simple mode	22	-0.052277	0.161406	0.749228	-0.368632	0.264078	0.949066	0.69168	1.30223	0.979914
FL	CD28- DN (CD4-CD8-) %T cell	Weighted mode	22	-0.0746423	0.0828289	0.377721	-0.236987	0.0877023	0.928075	0.789002	1.09166	0.918591
FL	CD28- DN (CD4-CD8-) AC	Inverse variance weighted	31	-0.0735623	0.0520184	0.157316	-0.175518	0.0283938	0.929078	0.839022	1.0288	0.758785
FL	CD28- DN (CD4-CD8-) AC	Weighted median	31	-0.0721022	0.0800197	0.367559	-0.228941	0.0847365	0.930436	0.795376	1.08843	0.924091
FL	CD28- DN (CD4-CD8-) AC	MR Egger	31	-0.107323	0.0812095	0.196647	-0.266494	0.0518475	0.898235	0.766061	1.05322	0.833428
FL	CD28- DN (CD4-CD8-) AC	Simple mode	31	-0.159767	0.135321	0.247019	-0.424996	0.105463	0.852343	0.653772	1.11122	0.979914
FL	CD28- DN (CD4-CD8-) AC	Weighted mode	31	-0.0927426	0.0732839	0.215424	-0.236379	0.0508939	0.911428	0.789481	1.05221	0.918591
FL	CD28+ CD45RA- CD8br %CD8br	Inverse variance weighted	27	-0.0134047	0.0274385	0.625168	-0.0671841	0.0403746	0.986685	0.935023	1.0412	0.970218
FL	CD28+ CD45RA- CD8br %CD8br	Weighted median	27	-0.00994701	0.0235577	0.672849	-0.05612	0.036226	0.990102	0.945426	1.03689	0.924091
FL	CD28+ CD45RA- CD8br %CD8br	MR Egger	27	-0.0110173	0.0314301	0.728875	-0.0726203	0.0505857	0.989043	0.929954	1.05189	0.967165
FL	CD28+ CD45RA- CD8br %CD8br	Simple mode	27	0.0362173	0.0523314	0.495024	-0.0663522	0.138787	1.03688	0.935801	1.14888	0.979914
FL	CD28+ CD45RA- CD8br %CD8br	Weighted mode	27	-0.0117918	0.0188783	0.537663	-0.0487932	0.0252097	0.988277	0.952378	1.02553	0.918591
FL	CD28+ CD45RA- CD8br %T cell	Inverse variance weighted	26	0.0123299	0.0238824	0.605662	-0.0344796	0.0591395	1.01241	0.966108	1.06092	0.970218
FL	CD28+ CD45RA- CD8br %T cell	Weighted median	26	-0.0102383	0.0248028	0.679762	-0.0588518	0.0383752	0.989814	0.942847	1.03912	0.924091
FL	CD28+ CD45RA- CD8br %T cell	MR Egger	26	-0.0156429	0.0240452	0.52151	-0.0627715	0.0314857	0.984479	0.939158	1.03199	0.926135
FL	CD28+ CD45RA- CD8br %T cell	Simple mode	26	0.0350782	0.0553581	0.532058	-0.0734237	0.14358	1.0357	0.929207	1.1544	0.979914
FL	CD28+ CD45RA- CD8br %T cell	Weighted mode	26	-0.00760674	0.02004	0.707464	-0.0468851	0.0316716	0.992422	0.954197	1.03218	0.918591
FL	CD28+ CD45RA- CD8br AC	Inverse variance weighted	29	-0.0206844	0.0194394	0.287309	-0.0587857	0.0174169	0.979528	0.942909	1.01757	0.893849
FL	CD28+ CD45RA- CD8br AC	Weighted median	29	-0.00901945	0.0258206	0.726855	-0.0596278	0.0415889	0.991021	0.942115	1.04247	0.930911
FL	CD28+ CD45RA- CD8br AC	MR Egger	29	-0.0195238	0.0221546	0.385959	-0.0629468	0.0238992	0.980666	0.938993	1.02419	0.926135
FL	CD28+ CD45RA- CD8br AC	Simple mode	29	-0.00876894	0.0656139	0.894639	-0.137372	0.119834	0.991269	0.871646	1.12731	0.979914
FL	CD28+ CD45RA- CD8br AC	Weighted mode	29	-0.0132028	0.0219342	0.552064	-0.0561939	0.0297882	0.986884	0.945356	1.03024	0.918591
FL	CD28+ CD45RA- CD8dim %CD8dim	Inverse variance weighted	28	-0.00276019	0.03392	0.935145	-0.0692433	0.0637229	0.997244	0.9331	1.0658	0.970218
FL	CD28+ CD45RA- CD8dim %CD8dim	Weighted median	28	0.0199122	0.0438265	0.649582	-0.0659877	0.105812	1.02011	0.936142	1.11161	0.924091
FL	CD28+ CD45RA- CD8dim %CD8dim	MR Egger	28	0.0403991	0.039809	0.319541	-0.0376265	0.118425	1.04123	0.963073	1.12572	0.926135
FL	CD28+ CD45RA- CD8dim %CD8dim	Simple mode	28	-0.0317022	0.0706808	0.657353	-0.170237	0.106832	0.968795	0.843465	1.11275	0.979914
FL	CD28+ CD45RA- CD8dim %CD8dim	Weighted mode	28	0.0156536	0.0392535	0.693189	-0.0612833	0.0925906	1.01578	0.940557	1.09701	0.918591
FL	CD28+ CD45RA- CD8dim %T cell	Inverse variance weighted	28	-0.00468717	0.016622	0.777955	-0.0372663	0.027892	0.995324	0.963419	1.02828	0.970218
FL	CD28+ CD45RA- CD8dim %T cell	Weighted median	28	-0.0114287	0.0229657	0.618736	-0.0564415	0.0335841	0.988636	0.945122	1.03415	0.924091
FL	CD28+ CD45RA- CD8dim %T cell	MR Egger	28	-0.00530378	0.0187895	0.779969	-0.0421312	0.0315236	0.99471	0.958744	1.03203	0.967165
FL	CD28+ CD45RA- CD8dim %T cell	Simple mode	28	0.0258707	0.0427727	0.550334	-0.0579638	0.109705	1.02621	0.943684	1.11595	0.979914
FL	CD28+ CD45RA- CD8dim %T cell	Weighted mode	28	-0.00531635	0.0184786	0.77577	-0.0415344	0.0309017	0.994698	0.959316	1.03138	0.918591
FL	CD28+ CD45RA- CD8dim AC	Inverse variance weighted	36	-0.00243412	0.0101149	0.809829	-0.0222593	0.0173911	0.997569	0.977987	1.01754	0.970218
FL	CD28+ CD45RA- CD8dim AC	Weighted median	36	-0.0098392	0.0153352	0.521127	-0.0398962	0.0202178	0.990209	0.960889	1.02042	0.924091
FL	CD28+ CD45RA- CD8dim AC	MR Egger	36	-0.0084393	0.0117504	0.477532	-0.0314701	0.0145915	0.991596	0.96902	1.0147	0.926135
FL	CD28+ CD45RA- CD8dim AC	Simple mode	36	0.00918938	0.0212657	0.668303	-0.0324913	0.0508701	1.00923	0.968031	1.05219	0.979914
FL	CD28+ CD45RA- CD8dim AC	Weighted mode	36	-0.00464902	0.0129446	0.721643	-0.0300205	0.0207225	0.995362	0.970426	1.02094	0.918591
FL	CD28+ CD45RA+ CD8br %CD8br	Inverse variance weighted	36	-0.000201863	0.0140478	0.988535	-0.0277355	0.0273317	0.999798	0.972646	1.02771	0.988535
FL	CD28+ CD45RA+ CD8br %CD8br	Weighted median	36	0.0144877	0.0190107	0.44601	-0.0227732	0.0517486	1.01459	0.977484	1.05311	0.924091
FL	CD28+ CD45RA+ CD8br %CD8br	MR Egger	36	-0.00104188	0.0152606	0.945968	-0.0309526	0.0288689	0.998959	0.969522	1.02929	0.967165
FL	CD28+ CD45RA+ CD8br %CD8br	Simple mode	36	-0.0282315	0.0327372	0.394356	-0.0923963	0.0359334	0.972163	0.911744	1.03659	0.979914
FL	CD28+ CD45RA+ CD8br %CD8br	Weighted mode	36	0.00538374	0.0178027	0.764128	-0.0295095	0.040277	1.0054	0.970922	1.0411	0.918591
FL	CD28+ CD45RA+ CD8br %T cell	Inverse variance weighted	88	0.00919305	0.00572921	0.108583	-0.0020362	0.0204223	1.00924	0.997966	1.02063	0.758785
FL	CD28+ CD45RA+ CD8br %T cell	Weighted median	88	0.00996965	0.00820303	0.224228	-0.0061083	0.0260476	1.01002	0.99391	1.02639	0.924091
FL	CD28+ CD45RA+ CD8br %T cell	MR Egger	88	0.0111531	0.00737789	0.134279	-0.00330759	0.0256137	1.01122	0.996698	1.02594	0.833428
FL	CD28+ CD45RA+ CD8br %T cell	Simple mode	88	0.0105285	0.0141052	0.45742	-0.0171176	0.0381747	1.01058	0.983028	1.03891	0.979914
FL	CD28+ CD45RA+ CD8br %T cell	Weighted mode	88	0.00573575	0.00960633	0.552004	-0.0130927	0.0245642	1.00575	0.986993	1.02487	0.918591
FL	CD28+ CD45RA+ CD8br AC	Inverse variance weighted	54	0.015886	0.00932667	0.0885143	-0.00239427	0.0341663	1.01601	0.997609	1.03476	0.758785
FL	CD28+ CD45RA+ CD8br AC	Weighted median	54	0.0196216	0.0131787	0.136517	-0.00620864	0.0454518	1.01982	0.993811	1.0465	0.924091
FL	CD28+ CD45RA+ CD8br AC	MR Egger	54	0.0141338	0.010576	0.187238	-0.00659526	0.0348628	1.01423	0.993426	1.03548	0.833428
FL	CD28+ CD45RA+ CD8br AC	Simple mode	54	-0.0122322	0.0154147	0.431003	-0.042445	0.0179807	0.987842	0.958443	1.01814	0.979914
FL	CD28+ CD45RA+ CD8br AC	Weighted mode	54	0.0138617	0.0113775	0.228488	-0.00843813	0.0361616	1.01396	0.991597	1.03682	0.918591
FL	CD28+ CD45RA+ CD8dim %CD8dim	Inverse variance weighted	27	0.0156766	0.0323643	0.628117	-0.0477574	0.0791105	1.0158	0.953365	1.08232	0.970218
FL	CD28+ CD45RA+ CD8dim %CD8dim	Weighted median	27	-0.00745229	0.0336823	0.824896	-0.0734696	0.058565	0.992575	0.929164	1.06031	0.933182
FL	CD28+ CD45RA+ CD8dim %CD8dim	MR Egger	27	-0.0107339	0.0364242	0.770664	-0.0821253	0.0606576	0.989324	0.921157	1.06254	0.967165
FL	CD28+ CD45RA+ CD8dim %CD8dim	Simple mode	27	-0.00393094	0.0651972	0.952383	-0.131718	0.123856	0.996077	0.876589	1.13185	0.979914
FL	CD28+ CD45RA+ CD8dim %CD8dim	Weighted mode	27	-0.00393094	0.0270992	0.885784	-0.0570454	0.0491835	0.996077	0.944551	1.05041	0.918591
FL	CD28+ CD45RA+ CD8dim %T cell	Inverse variance weighted	33	0.010745	0.0384727	0.780024	-0.0646616	0.0861515	1.0108	0.937385	1.08997	0.970218
FL	CD28+ CD45RA+ CD8dim %T cell	Weighted median	33	0.0268141	0.0266833	0.314944	-0.0254851	0.0791133	1.02718	0.974837	1.08233	0.924091
FL	CD28+ CD45RA+ CD8dim %T cell	MR Egger	33	0.0278622	0.0433097	0.524745	-0.0570249	0.112749	1.02825	0.944571	1.11935	0.926135
FL	CD28+ CD45RA+ CD8dim %T cell	Simple mode	33	0.0284177	0.0512632	0.583194	-0.0720581	0.128893	1.02883	0.930477	1.13757	0.979914
FL	CD28+ CD45RA+ CD8dim %T cell	Weighted mode	33	0.0284177	0.0228726	0.223106	-0.0164127	0.0732481	1.02883	0.983721	1.076	0.918591
FL	CD28+ CD45RA+ CD8dim AC	Inverse variance weighted	49	0.012986	0.00867627	0.134465	-0.0040195	0.0299915	1.01307	0.995989	1.03045	0.758785
FL	CD28+ CD45RA+ CD8dim AC	Weighted median	49	0.0190432	0.0118273	0.107376	-0.00413839	0.0422247	1.01923	0.99587	1.04313	0.924091
FL	CD28+ CD45RA+ CD8dim AC	MR Egger	49	0.0131213	0.00993473	0.192978	-0.00635073	0.0325934	1.01321	0.993669	1.03313	0.833428
FL	CD28+ CD45RA+ CD8dim AC	Simple mode	49	0.00571022	0.0159191	0.72139	-0.0254911	0.0369116	1.00573	0.974831	1.0376	0.979914
FL	CD28+ CD45RA+ CD8dim AC	Weighted mode	49	0.0170644	0.00877905	0.0577992	-0.000142557	0.0342713	1.01721	0.999857	1.03487	0.918591
FL	CD28+ DN (CD4-CD8-) %DN	Inverse variance weighted	27	0.0640241	0.047825	0.180663	-0.0297129	0.157761	1.06612	0.970724	1.17089	0.758785
FL	CD28+ DN (CD4-CD8-) %DN	Weighted median	27	0.0656085	0.0734326	0.371615	-0.0783193	0.209536	1.06781	0.924669	1.23311	0.924091
FL	CD28+ DN (CD4-CD8-) %DN	MR Egger	27	0.117997	0.06977	0.103224	-0.0187521	0.254746	1.12524	0.981423	1.29013	0.833428
FL	CD28+ DN (CD4-CD8-) %DN	Simple mode	27	0.0832945	0.121867	0.500344	-0.155564	0.322153	1.08686	0.855932	1.3801	0.979914
FL	CD28+ DN (CD4-CD8-) %DN	Weighted mode	27	0.0789239	0.0630445	0.221761	-0.0446434	0.202491	1.08212	0.956338	1.22445	0.918591
FL	CD28+ DN (CD4-CD8-) %T cell	Inverse variance weighted	23	-0.00477305	0.0673762	0.943524	-0.13683	0.127284	0.995238	0.872118	1.13574	0.970218
FL	CD28+ DN (CD4-CD8-) %T cell	Weighted median	23	0.0778687	0.0937764	0.406333	-0.105933	0.26167	1.08098	0.899485	1.2991	0.924091
FL	CD28+ DN (CD4-CD8-) %T cell	MR Egger	23	0.0626496	0.110919	0.578179	-0.154752	0.280051	1.06465	0.856628	1.3232	0.933981
FL	CD28+ DN (CD4-CD8-) %T cell	Simple mode	23	0.0304914	0.149923	0.840707	-0.263358	0.324341	1.03096	0.768467	1.38312	0.979914
FL	CD28+ DN (CD4-CD8-) %T cell	Weighted mode	23	0.0633677	0.0985957	0.527059	-0.12988	0.256615	1.06542	0.878201	1.29255	0.918591
FL	CD28+ DN (CD4-CD8-) AC	Inverse variance weighted	12	0.00921364	0.102472	0.928356	-0.191631	0.210058	1.00926	0.825611	1.23375	0.970218
FL	CD28+ DN (CD4-CD8-) AC	Weighted median	12	-0.06577	0.140544	0.639809	-0.341237	0.209697	0.936346	0.71089	1.2333	0.924091
FL	CD28+ DN (CD4-CD8-) AC	MR Egger	12	-0.0116585	0.166603	0.945591	-0.3382	0.314883	0.988409	0.713053	1.3701	0.967165
FL	CD28+ DN (CD4-CD8-) AC	Simple mode	12	0.105126	0.22428	0.648417	-0.334463	0.544715	1.11085	0.715722	1.72412	0.979914
FL	CD28+ DN (CD4-CD8-) AC	Weighted mode	12	-0.0626153	0.148852	0.682109	-0.354366	0.229136	0.939305	0.701618	1.25751	0.918591
FL	CD39+ activated Treg %activated Treg	Inverse variance weighted	8	-0.0237938	0.0856878	0.781258	-0.191742	0.144154	0.976487	0.82552	1.15506	0.970218
FL	CD39+ activated Treg %activated Treg	Weighted median	8	-0.0209149	0.106499	0.844308	-0.229653	0.187823	0.979302	0.794809	1.20662	0.933182
FL	CD39+ activated Treg %activated Treg	MR Egger	8	0.0792583	0.140166	0.59226	-0.195466	0.353983	1.08248	0.822451	1.42473	0.938676
FL	CD39+ activated Treg %activated Treg	Simple mode	8	-0.0740227	0.131231	0.590316	-0.331235	0.183189	0.928651	0.718037	1.20104	0.979914
FL	CD39+ activated Treg %activated Treg	Weighted mode	8	-0.0162638	0.10362	0.879711	-0.219359	0.186832	0.983868	0.803033	1.20542	0.918591
FL	CD39+ activated Treg %CD4 Treg	Inverse variance weighted	19	-0.00470748	0.0462939	0.919005	-0.0954435	0.0860285	0.995304	0.90897	1.08984	0.970218
FL	CD39+ activated Treg %CD4 Treg	Weighted median	19	-0.00612347	0.0682461	0.928505	-0.139886	0.127639	0.993895	0.869458	1.13614	0.969964
FL	CD39+ activated Treg %CD4 Treg	MR Egger	19	-0.0215989	0.0778479	0.78478	-0.174181	0.130983	0.978633	0.840145	1.13995	0.967165
FL	CD39+ activated Treg %CD4 Treg	Simple mode	19	0.0921821	0.117885	0.4444	-0.138873	0.323237	1.09656	0.870339	1.38159	0.979914
FL	CD39+ activated Treg %CD4 Treg	Weighted mode	19	-0.0319962	0.0762353	0.679669	-0.181417	0.117425	0.96851	0.834087	1.1246	0.918591
FL	CD39+ activated Treg AC	Inverse variance weighted	30	-0.00176214	0.0225429	0.937694	-0.0459462	0.0424219	0.998239	0.955093	1.04333	0.970218
FL	CD39+ activated Treg AC	Weighted median	30	0.00979222	0.0273289	0.720111	-0.0437724	0.0633568	1.00984	0.957172	1.06541	0.930911
FL	CD39+ activated Treg AC	MR Egger	30	0.00575253	0.028552	0.841784	-0.0502095	0.0617145	1.00577	0.95103	1.06366	0.967165
FL	CD39+ activated Treg AC	Simple mode	30	0.0296075	0.0801972	0.714672	-0.127579	0.186794	1.03005	0.880224	1.20538	0.979914
FL	CD39+ activated Treg AC	Weighted mode	30	0.00897841	0.0229498	0.698494	-0.0360031	0.05396	1.00902	0.964637	1.05544	0.918591
FL	CD39+ CD4+ %CD4+	Inverse variance weighted	25	0.0125089	0.0331275	0.705728	-0.052421	0.0774389	1.01259	0.948929	1.08052	0.970218
FL	CD39+ CD4+ %CD4+	Weighted median	25	0.0343744	0.0469689	0.464258	-0.0576847	0.126433	1.03497	0.943948	1.13477	0.924091
FL	CD39+ CD4+ %CD4+	MR Egger	25	0.0300023	0.0437795	0.500001	-0.0558056	0.11581	1.03046	0.945723	1.12278	0.926135
FL	CD39+ CD4+ %CD4+	Simple mode	25	0.0437538	0.0910611	0.635231	-0.134726	0.222234	1.04473	0.873955	1.24886	0.979914
FL	CD39+ CD4+ %CD4+	Weighted mode	25	0.0373718	0.0417483	0.379587	-0.0444548	0.119198	1.03808	0.956519	1.12659	0.918591
FL	CD39+ CD4+ %T cell	Inverse variance weighted	31	-0.0154464	0.02641	0.558636	-0.0672099	0.0363172	0.984672	0.934999	1.03698	0.970218
FL	CD39+ CD4+ %T cell	Weighted median	31	-0.0158044	0.0349518	0.651142	-0.0843098	0.0527011	0.98432	0.919146	1.05411	0.924091
FL	CD39+ CD4+ %T cell	MR Egger	31	-0.0437647	0.0321295	0.183643	-0.106739	0.0192092	0.957179	0.898761	1.01939	0.833428
FL	CD39+ CD4+ %T cell	Simple mode	31	-0.00560348	0.0678034	0.934684	-0.138498	0.127291	0.994412	0.870665	1.13575	0.979914
FL	CD39+ CD4+ %T cell	Weighted mode	31	-0.0238738	0.0303003	0.436933	-0.0832625	0.0355148	0.976409	0.92011	1.03615	0.918591
FL	CD39+ CD4+ AC	Inverse variance weighted	29	0.00564331	0.0320729	0.860331	-0.0572196	0.0685062	1.00566	0.944387	1.07091	0.970218
FL	CD39+ CD4+ AC	Weighted median	29	-0.00103958	0.0445683	0.981391	-0.0883934	0.0863142	0.998961	0.915401	1.09015	0.98144
FL	CD39+ CD4+ AC	MR Egger	29	-0.0419292	0.0445994	0.355486	-0.129344	0.0454855	0.958938	0.878672	1.04654	0.926135
FL	CD39+ CD4+ AC	Simple mode	29	-0.00205206	0.0690977	0.976519	-0.137484	0.133379	0.99795	0.871549	1.14268	0.979914
FL	CD39+ CD4+ AC	Weighted mode	29	-0.00750857	0.0436051	0.864523	-0.0929745	0.0779573	0.99252	0.911217	1.08108	0.918591
FL	CD39+ CD8br %CD8br	Inverse variance weighted	21	-0.106461	0.044376	0.0164365	-0.193439	-0.0194845	0.89901	0.824121	0.980704	0.758785
FL	CD39+ CD8br %CD8br	Weighted median	21	-0.0958715	0.060557	0.113385	-0.214563	0.0228203	0.908581	0.806894	1.02308	0.924091
FL	CD39+ CD8br %CD8br	MR Egger	21	-0.139001	0.0623361	0.0380151	-0.26118	-0.0168227	0.870227	0.770142	0.983318	0.833428
FL	CD39+ CD8br %CD8br	Simple mode	21	-0.187592	0.0931574	0.0576914	-0.370181	-0.00500381	0.828953	0.690609	0.995009	0.979914
FL	CD39+ CD8br %CD8br	Weighted mode	21	-0.105414	0.0552882	0.0710394	-0.213779	0.002951	0.899952	0.807527	1.00296	0.918591
FL	CD39+ CD8br %T cell	Inverse variance weighted	20	-0.034708	0.0615404	0.572762	-0.155327	0.0859111	0.965887	0.856135	1.08971	0.970218
FL	CD39+ CD8br %T cell	Weighted median	20	-0.00714363	0.0880292	0.935322	-0.179681	0.165394	0.992882	0.835537	1.17986	0.969964
FL	CD39+ CD8br %T cell	MR Egger	20	-0.038511	0.0970917	0.696292	-0.228811	0.151789	0.962221	0.795479	1.16391	0.967165
FL	CD39+ CD8br %T cell	Simple mode	20	-0.132653	0.138692	0.350853	-0.40449	0.139183	0.875769	0.667317	1.14933	0.979914
FL	CD39+ CD8br %T cell	Weighted mode	20	0.0271819	0.0987299	0.786045	-0.166329	0.220693	1.02755	0.846768	1.24694	0.918591
FL	CD39+ CD8br AC	Inverse variance weighted	14	-0.0625949	0.0952565	0.511104	-0.249298	0.124108	0.939324	0.779348	1.13214	0.970218
FL	CD39+ CD8br AC	Weighted median	14	-0.0432768	0.126089	0.73143	-0.290411	0.203858	0.957646	0.747956	1.22612	0.930911
FL	CD39+ CD8br AC	MR Egger	14	-0.350298	0.206881	0.116187	-0.755784	0.0551883	0.704478	0.469642	1.05674	0.833428
FL	CD39+ CD8br AC	Simple mode	14	-0.137013	0.165698	0.423222	-0.46178	0.187755	0.871959	0.630161	1.20654	0.979914
FL	CD39+ CD8br AC	Weighted mode	14	-0.0793482	0.145732	0.595328	-0.364983	0.206287	0.923718	0.694208	1.22911	0.918591
FL	CD39+ resting Treg % CD4 Treg	Inverse variance weighted	35	0.00842036	0.021931	0.701017	-0.0345645	0.0514052	1.00846	0.966026	1.05275	0.970218
FL	CD39+ resting Treg % CD4 Treg	Weighted median	35	0.0215502	0.0303199	0.477231	-0.0378767	0.0809772	1.02178	0.962832	1.08435	0.924091
FL	CD39+ resting Treg % CD4 Treg	MR Egger	35	-0.0026818	0.0278973	0.923998	-0.0573604	0.0519968	0.997322	0.944254	1.05337	0.967165
FL	CD39+ resting Treg % CD4 Treg	Simple mode	35	-0.0430118	0.0615566	0.48947	-0.163663	0.0776392	0.9579	0.849028	1.08073	0.979914
FL	CD39+ resting Treg % CD4 Treg	Weighted mode	35	0.00453348	0.0248618	0.856393	-0.0441957	0.0532627	1.00454	0.956767	1.05471	0.918591
FL	CD39+ resting Treg %resting Treg	Inverse variance weighted	28	0.0305646	0.0389142	0.432198	-0.0457072	0.106836	1.03104	0.955322	1.11275	0.970218
FL	CD39+ resting Treg %resting Treg	Weighted median	28	0.0316153	0.0433245	0.465553	-0.0533006	0.116531	1.03212	0.948095	1.12359	0.924091
FL	CD39+ resting Treg %resting Treg	MR Egger	28	0.00731451	0.0564895	0.897971	-0.103405	0.118034	1.00734	0.901762	1.12528	0.967165
FL	CD39+ resting Treg %resting Treg	Simple mode	28	-0.0859626	0.0774998	0.277127	-0.237862	0.065937	0.917629	0.788311	1.06816	0.979914
FL	CD39+ resting Treg %resting Treg	Weighted mode	28	0.0237307	0.0385221	0.543034	-0.0517725	0.099234	1.02401	0.949545	1.10432	0.918591
FL	CD39+ resting Treg AC	Inverse variance weighted	28	-0.0387259	0.041323	0.348681	-0.119719	0.0422672	0.962014	0.88717	1.04317	0.970218
FL	CD39+ resting Treg AC	Weighted median	28	-0.0804452	0.0509182	0.114132	-0.180245	0.0193544	0.922705	0.835066	1.01954	0.924091
FL	CD39+ resting Treg AC	MR Egger	28	-0.12283	0.0514725	0.0245862	-0.223716	-0.0219436	0.884414	0.799542	0.978295	0.833428
FL	CD39+ resting Treg AC	Simple mode	28	-0.130859	0.0844729	0.132996	-0.296426	0.0347084	0.877342	0.743471	1.03532	0.979914
FL	CD39+ resting Treg AC	Weighted mode	28	-0.0980499	0.0472977	0.0478376	-0.190753	-0.00534647	0.906604	0.826336	0.994668	0.918591
FL	CD39+ secreting Treg AC	Inverse variance weighted	26	0.0633798	0.0339674	0.0620551	-0.00319628	0.129956	1.06543	0.996809	1.13878	0.758785
FL	CD39+ secreting Treg AC	Weighted median	26	0.0358421	0.0414459	0.387152	-0.0453918	0.117076	1.03649	0.955623	1.1242	0.924091
FL	CD39+ secreting Treg AC	MR Egger	26	0.0941601	0.0555418	0.102955	-0.0147018	0.203022	1.09874	0.985406	1.2251	0.833428
FL	CD39+ secreting Treg AC	Simple mode	26	0.045861	0.100447	0.651922	-0.151015	0.242737	1.04693	0.859835	1.27473	0.979914
FL	CD39+ secreting Treg AC	Weighted mode	26	0.0396421	0.0397111	0.327716	-0.0381915	0.117476	1.04044	0.962529	1.12465	0.918591
FL	CD39+ secreting Treg %CD4 Treg	Inverse variance weighted	22	-0.0455281	0.0326925	0.163735	-0.109605	0.0185491	0.955493	0.896188	1.01872	0.758785
FL	CD39+ secreting Treg %CD4 Treg	Weighted median	22	-0.0179126	0.0437273	0.682067	-0.103618	0.0677929	0.982247	0.901569	1.07014	0.924091
FL	CD39+ secreting Treg %CD4 Treg	MR Egger	22	0.0102845	0.0418543	0.808402	-0.0717499	0.0923189	1.01034	0.930764	1.09671	0.967165
FL	CD39+ secreting Treg %CD4 Treg	Simple mode	22	-0.129846	0.0824834	0.130387	-0.291513	0.0318219	0.878231	0.747132	1.03233	0.979914
FL	CD39+ secreting Treg %CD4 Treg	Weighted mode	22	-0.0219502	0.0361787	0.550542	-0.0928604	0.04896	0.978289	0.911321	1.05018	0.918591
FL	CD39+ secreting Treg %secreting Treg	Inverse variance weighted	28	-0.0464174	0.029761	0.118838	-0.104749	0.0119142	0.954643	0.900551	1.01199	0.758785
FL	CD39+ secreting Treg %secreting Treg	Weighted median	28	-0.0312464	0.0427008	0.46432	-0.11494	0.0524472	0.969237	0.89142	1.05385	0.924091
FL	CD39+ secreting Treg %secreting Treg	MR Egger	28	-0.0170891	0.0398841	0.671838	-0.0952619	0.0610837	0.983056	0.909135	1.06299	0.967165
FL	CD39+ secreting Treg %secreting Treg	Simple mode	28	-0.0914642	0.0734295	0.22361	-0.235386	0.0524576	0.912594	0.790266	1.05386	0.979914
FL	CD39+ secreting Treg %secreting Treg	Weighted mode	28	-0.0272715	0.0364503	0.460818	-0.0987142	0.0441711	0.973097	0.906002	1.04516	0.918591
FL	CD4 Treg %CD4	Inverse variance weighted	16	-0.0481018	0.0625647	0.441993	-0.170729	0.0745251	0.953037	0.84305	1.07737	0.970218
FL	CD4 Treg %CD4	Weighted median	16	-0.0402629	0.0703115	0.566891	-0.178073	0.0975476	0.960537	0.836881	1.10246	0.924091
FL	CD4 Treg %CD4	MR Egger	16	-0.0957114	0.093846	0.325089	-0.27965	0.0882268	0.908726	0.756049	1.09224	0.926135
FL	CD4 Treg %CD4	Simple mode	16	-0.00537539	0.10313	0.959119	-0.207511	0.19676	0.994639	0.812604	1.21745	0.979914
FL	CD4 Treg %CD4	Weighted mode	16	-0.0427679	0.0577401	0.470314	-0.155938	0.0704026	0.958134	0.855612	1.07294	0.918591
FL	CD4 Treg %T cell	Inverse variance weighted	16	-0.0803483	0.0664	0.226255	-0.210492	0.0497958	0.922795	0.810185	1.05106	0.770962
FL	CD4 Treg %T cell	Weighted median	16	-0.147184	0.0954605	0.123115	-0.334286	0.0399186	0.863135	0.715849	1.04073	0.924091
FL	CD4 Treg %T cell	MR Egger	16	-0.175273	0.0966599	0.0912757	-0.364726	0.0141802	0.839228	0.694387	1.01428	0.833428
FL	CD4 Treg %T cell	Simple mode	16	-0.150916	0.172994	0.396755	-0.489985	0.188153	0.85992	0.612636	1.20702	0.979914
FL	CD4 Treg %T cell	Weighted mode	16	-0.212016	0.104002	0.059523	-0.415859	-0.00817188	0.808952	0.659773	0.991861	0.918591
FL	CD4 Treg AC	Inverse variance weighted	19	0.0300466	0.0732402	0.681625	-0.113504	0.173597	1.0305	0.8927	1.18958	0.970218
FL	CD4 Treg AC	Weighted median	19	0.0956741	0.0992328	0.334977	-0.0988222	0.29017	1.1004	0.905904	1.33666	0.924091
FL	CD4 Treg AC	MR Egger	19	0.122528	0.161112	0.457368	-0.193252	0.438307	1.13035	0.824274	1.55008	0.926135
FL	CD4 Treg AC	Simple mode	19	0.0780265	0.158158	0.627734	-0.231964	0.388017	1.08115	0.792975	1.47405	0.979914
FL	CD4 Treg AC	Weighted mode	19	0.141813	0.135631	0.309595	-0.124024	0.407651	1.15236	0.883358	1.50328	0.918591
FL	CD45RA- CD28- CD8br %CD8br	Inverse variance weighted	47	-0.000751558	0.0015416	0.625891	-0.0037731	0.00226998	0.999249	0.996234	1.00227	0.970218
FL	CD45RA- CD28- CD8br %CD8br	Weighted median	47	-0.00084727	0.00168539	0.615165	-0.00415063	0.00245609	0.999153	0.995858	1.00246	0.924091
FL	CD45RA- CD28- CD8br %CD8br	MR Egger	47	-0.00156108	0.00188775	0.412629	-0.00526107	0.00213891	0.99844	0.994753	1.00214	0.926135
FL	CD45RA- CD28- CD8br %CD8br	Simple mode	47	-0.00354296	0.00248026	0.159913	-0.00840427	0.00131834	0.996463	0.991631	1.00132	0.979914
FL	CD45RA- CD28- CD8br %CD8br	Weighted mode	47	-0.000899062	0.00150094	0.552113	-0.00384091	0.00204279	0.999101	0.996166	1.00204	0.918591
FL	CD45RA- CD28- CD8br %T cell	Inverse variance weighted	175	-0.000287707	0.000789649	0.715598	-0.00183542	0.00126	0.999712	0.998166	1.00126	0.970218
FL	CD45RA- CD28- CD8br %T cell	Weighted median	175	-4.92541e-05	0.00120421	0.967374	-0.00240951	0.002311	0.999951	0.997593	1.00231	0.98144
FL	CD45RA- CD28- CD8br %T cell	MR Egger	175	-7.27581e-05	0.00105398	0.945044	-0.00213855	0.00199303	0.999927	0.997864	1.002	0.967165
FL	CD45RA- CD28- CD8br %T cell	Simple mode	175	-0.00158658	0.00185566	0.393731	-0.00522368	0.00205052	0.998415	0.99479	1.00205	0.979914
FL	CD45RA- CD28- CD8br %T cell	Weighted mode	175	-0.000599038	0.000991063	0.546339	-0.00254152	0.00134345	0.999401	0.997462	1.00134	0.918591
FL	CD45RA- CD28- CD8br AC	Inverse variance weighted	333	1.85365e-05	2.88887e-05	0.5211	-3.80854e-05	7.51583e-05	1.00002	0.999962	1.00008	0.970218
FL	CD45RA- CD28- CD8br AC	Weighted median	333	2.08291e-05	4.72481e-05	0.659325	-7.17772e-05	0.000113435	1.00002	0.999928	1.00011	0.924091
FL	CD45RA- CD28- CD8br AC	MR Egger	333	-3.81925e-05	4.14367e-05	0.357353	-0.000119408	4.30235e-05	0.999962	0.999881	1.00004	0.926135
FL	CD45RA- CD28- CD8br AC	Simple mode	333	1.4192e-05	7.67362e-05	0.853384	-0.000136211	0.000164595	1.00001	0.999864	1.00016	0.979914
FL	CD45RA- CD28- CD8br AC	Weighted mode	333	1.4192e-05	5.34038e-05	0.790597	-9.04794e-05	0.000118864	1.00001	0.99991	1.00012	0.918591
FL	CD45RA+ CD28- CD8br %CD8br	Inverse variance weighted	30	-0.00105765	0.00111003	0.340683	-0.00323331	0.001118	0.998943	0.996772	1.00112	0.970218
FL	CD45RA+ CD28- CD8br %CD8br	Weighted median	30	-0.00136626	0.00161657	0.398021	-0.00453473	0.00180221	0.998635	0.995476	1.0018	0.924091
FL	CD45RA+ CD28- CD8br %CD8br	MR Egger	30	-0.00127868	0.00124754	0.314155	-0.00372385	0.00116649	0.998722	0.996283	1.00117	0.926135
FL	CD45RA+ CD28- CD8br %CD8br	Simple mode	30	-0.000500513	0.00321272	0.877277	-0.00679745	0.00579642	0.9995	0.993226	1.00581	0.979914
FL	CD45RA+ CD28- CD8br %CD8br	Weighted mode	30	-0.00150737	0.00135658	0.27563	-0.00416628	0.00115153	0.998494	0.995842	1.00115	0.918591
FL	CD45RA+ CD28- CD8br %T cell	Inverse variance weighted	202	-0.00035924	0.000555214	0.517612	-0.00144746	0.000728979	0.999641	0.998554	1.00073	0.970218
FL	CD45RA+ CD28- CD8br %T cell	Weighted median	202	-0.000763878	0.000794119	0.33609	-0.00232035	0.000792595	0.999236	0.997682	1.00079	0.924091
FL	CD45RA+ CD28- CD8br %T cell	MR Egger	202	-0.00101733	0.000788443	0.198435	-0.00256268	0.000528018	0.998983	0.997441	1.00053	0.833428
FL	CD45RA+ CD28- CD8br %T cell	Simple mode	202	0.000125773	0.00125089	0.920011	-0.00232598	0.00257753	1.00013	0.997677	1.00258	0.979914
FL	CD45RA+ CD28- CD8br %T cell	Weighted mode	202	-0.000804579	0.000816662	0.325709	-0.00240524	0.00079608	0.999196	0.997598	1.0008	0.918591
FL	CD45RA+ CD28- CD8br AC	Inverse variance weighted	712	-5.74022e-06	1.21921e-05	0.637772	-2.96367e-05	1.81562e-05	0.999994	0.99997	1.00002	0.970218
FL	CD45RA+ CD28- CD8br AC	Weighted median	712	-1.08842e-05	2.13562e-05	0.610295	-5.27423e-05	3.09738e-05	0.999989	0.999947	1.00003	0.924091
FL	CD45RA+ CD28- CD8br AC	MR Egger	712	5.03747e-07	1.67571e-05	0.976026	-3.23402e-05	3.33477e-05	1	0.999968	1.00003	0.976026
FL	CD45RA+ CD28- CD8br AC	Simple mode	712	-4.22711e-05	4.81725e-05	0.380515	-0.000136689	5.2147e-05	0.999958	0.999863	1.00005	0.979914
FL	CD45RA+ CD28- CD8br AC	Weighted mode	712	1.65819e-05	3.77404e-05	0.660529	-5.73893e-05	9.05531e-05	1.00002	0.999943	1.00009	0.918591
FL	Resting Treg % CD4 Treg	Inverse variance weighted	30	-0.00183028	0.0275951	0.947118	-0.0559166	0.052256	0.998171	0.945618	1.05365	0.970218
FL	Resting Treg % CD4 Treg	Weighted median	30	0.0117735	0.0371372	0.751224	-0.0610155	0.0845624	1.01184	0.940809	1.08824	0.933182
FL	Resting Treg % CD4 Treg	MR Egger	30	-0.02128	0.0348395	0.546257	-0.0895654	0.0470054	0.978945	0.914328	1.04813	0.93152
FL	Resting Treg % CD4 Treg	Simple mode	30	-0.0145022	0.0507861	0.777249	-0.114043	0.0850385	0.985602	0.89222	1.08876	0.979914
FL	Resting Treg % CD4 Treg	Weighted mode	30	-0.0098513	0.0281218	0.728639	-0.06497	0.0452674	0.990197	0.937096	1.04631	0.918591
FL	Resting Treg %CD4	Inverse variance weighted	33	0.00497559	0.0274993	0.856419	-0.0489231	0.0588742	1.00499	0.952254	1.06064	0.970218
FL	Resting Treg %CD4	Weighted median	33	0.0188049	0.0349346	0.590377	-0.0496669	0.0872768	1.01898	0.951546	1.0912	0.924091
FL	Resting Treg %CD4	MR Egger	33	0.0202582	0.034344	0.559559	-0.047056	0.0875725	1.02046	0.954034	1.09152	0.93152
FL	Resting Treg %CD4	Simple mode	33	0.00823674	0.0613915	0.89411	-0.112091	0.128564	1.00827	0.893963	1.13719	0.979914
FL	Resting Treg %CD4	Weighted mode	33	0.00823674	0.0276003	0.767305	-0.0458598	0.0623332	1.00827	0.955176	1.06432	0.918591
FL	Resting Treg AC	Inverse variance weighted	25	0.00251746	0.0839828	0.976086	-0.162089	0.167124	1.00252	0.850366	1.1819	0.987846
FL	Resting Treg AC	Weighted median	25	-0.0933329	0.0710035	0.188684	-0.2325	0.0458339	0.91089	0.79255	1.0469	0.924091
FL	Resting Treg AC	MR Egger	25	-0.138741	0.136107	0.318641	-0.40551	0.128029	0.870454	0.666636	1.13659	0.926135
FL	Resting Treg AC	Simple mode	25	-0.0735154	0.114204	0.525862	-0.297355	0.150325	0.929122	0.74278	1.16221	0.979914
FL	Resting Treg AC	Weighted mode	25	-0.0839266	0.0748563	0.27331	-0.230645	0.0627919	0.919499	0.794021	1.06481	0.918591
FL	Secreting Treg % CD4 Treg	Inverse variance weighted	31	-0.0033479	0.0426256	0.937397	-0.086894	0.0801982	0.996658	0.916774	1.0835	0.970218
FL	Secreting Treg % CD4 Treg	Weighted median	31	0.0163702	0.0421109	0.697468	-0.0661672	0.0989077	1.0165	0.935974	1.10396	0.929957
FL	Secreting Treg % CD4 Treg	MR Egger	31	-0.0474777	0.0535523	0.382606	-0.15244	0.0574848	0.953632	0.85861	1.05917	0.926135
FL	Secreting Treg % CD4 Treg	Simple mode	31	-0.0235025	0.0850098	0.784084	-0.190122	0.143117	0.976772	0.826858	1.15386	0.979914
FL	Secreting Treg % CD4 Treg	Weighted mode	31	0.00589241	0.0380707	0.878035	-0.0687261	0.0805109	1.00591	0.933582	1.08384	0.918591
FL	Secreting Treg %CD4	Inverse variance weighted	25	0.00533891	0.0297415	0.857537	-0.0529544	0.0636322	1.00535	0.948423	1.0657	0.970218
FL	Secreting Treg %CD4	Weighted median	25	0.0302402	0.0426544	0.47835	-0.0533624	0.113843	1.0307	0.948036	1.12058	0.924091
FL	Secreting Treg %CD4	MR Egger	25	0.0142274	0.035484	0.692155	-0.0553212	0.0837761	1.01433	0.946181	1.08739	0.967165
FL	Secreting Treg %CD4	Simple mode	25	-0.0271392	0.0700004	0.701655	-0.16434	0.110062	0.973226	0.848453	1.11635	0.979914
FL	Secreting Treg %CD4	Weighted mode	25	0.0158812	0.0335511	0.640245	-0.0498789	0.0816412	1.01601	0.951345	1.08507	0.918591
FL	Secreting Treg AC	Inverse variance weighted	23	0.00252484	0.018666	0.892403	-0.0340606	0.0391103	1.00253	0.966513	1.03989	0.970218
FL	Secreting Treg AC	Weighted median	23	-0.000603224	0.0259301	0.98144	-0.0514263	0.0502198	0.999397	0.949874	1.0515	0.98144
FL	Secreting Treg AC	MR Egger	23	0.00745419	0.0225541	0.744295	-0.0367518	0.0516602	1.00748	0.963915	1.05302	0.967165
FL	Secreting Treg AC	Simple mode	23	0.03428	0.0357841	0.34849	-0.0358569	0.104417	1.03487	0.964778	1.11006	0.979914
FL	Secreting Treg AC	Weighted mode	23	0.00378668	0.0230162	0.870822	-0.041325	0.0488984	1.00379	0.959517	1.05011	0.918591

## Sheet: Table S5
Table S5:Estimation of a causal relationship between DLBCL, FLand Treg-related immune traits
outcome	exposure	method	nsnp	b	se	pval	lo_ci	up_ci	or	or_lci95	or_uci95	FDR
Secreting Treg AC	DLBCL	Inverse variance weighted	19	0.0151218	0.0243742	0.534994	-0.0326517	0.0628953	1.01524	0.967876	1.06492	0.668742
Secreting Treg AC	DLBCL	Weighted median	19	0.0227946	0.0335116	0.496376	-0.042888	0.0884773	1.02306	0.958019	1.09251	0.75956
Secreting Treg AC	DLBCL	MR Egger	19	0.0194266	0.0437711	0.662768	-0.0663647	0.105218	1.01962	0.935789	1.11095	0.828767
Secreting Treg AC	DLBCL	Simple mode	19	-0.00203537	0.0575737	0.972188	-0.11488	0.110809	0.997967	0.891473	1.11718	0.972188
Secreting Treg AC	DLBCL	Weighted mode	19	0.020517	0.0307393	0.51295	-0.039732	0.0807661	1.02073	0.961047	1.08412	0.853318
CD25hi CD45RA+ CD4 not Treg %T cell	DLBCL	Inverse variance weighted	19	0.00905303	0.0278838	0.745431	-0.0455992	0.0637052	1.00909	0.955425	1.06578	0.745431
CD25hi CD45RA+ CD4 not Treg %T cell	DLBCL	Weighted median	19	-0.0105799	0.0345681	0.75956	-0.0783334	0.0571737	0.989476	0.924656	1.05884	0.75956
CD25hi CD45RA+ CD4 not Treg %T cell	DLBCL	MR Egger	19	-0.0335894	0.0487903	0.50046	-0.129218	0.0620395	0.966968	0.878782	1.064	0.828767
CD25hi CD45RA+ CD4 not Treg %T cell	DLBCL	Simple mode	19	-0.00408192	0.0581827	0.944842	-0.11812	0.109956	0.995926	0.888589	1.11623	0.972188
CD25hi CD45RA+ CD4 not Treg %T cell	DLBCL	Weighted mode	19	-0.005959	0.0317708	0.853318	-0.0682297	0.0563117	0.994059	0.934046	1.05793	0.853318
CD39+ CD8br %T cell	DLBCL	Inverse variance weighted	19	0.0187265	0.0238467	0.432284	-0.0280129	0.065466	1.0189	0.972376	1.06766	0.668742
CD39+ CD8br %T cell	DLBCL	Weighted median	19	0.0099487	0.0324152	0.758909	-0.0535852	0.0734826	1.01	0.947825	1.07625	0.75956
CD39+ CD8br %T cell	DLBCL	MR Egger	19	-0.00904601	0.0411855	0.828767	-0.0897696	0.0716776	0.990995	0.914142	1.07431	0.828767
CD39+ CD8br %T cell	DLBCL	Simple mode	19	0.0712233	0.0612571	0.260137	-0.0488406	0.191287	1.07382	0.952333	1.21081	0.650343
CD39+ CD8br %T cell	DLBCL	Weighted mode	19	0.00668188	0.032647	0.840126	-0.0573063	0.07067	1.0067	0.944305	1.07323	0.853318
CD39+ CD8br AC	DLBCL	Inverse variance weighted	19	0.0295359	0.0242922	0.22404	-0.0180769	0.0771487	1.02998	0.982085	1.0802	0.560099
CD39+ CD8br AC	DLBCL	Weighted median	19	0.0159327	0.0341876	0.64119	-0.0510751	0.0829404	1.01606	0.950207	1.08648	0.75956
CD39+ CD8br AC	DLBCL	MR Egger	19	0.0157193	0.0418792	0.712043	-0.066364	0.0978026	1.01584	0.93579	1.10275	0.828767
CD39+ CD8br AC	DLBCL	Simple mode	19	0.0813617	0.0590122	0.184874	-0.0343023	0.197026	1.08476	0.966279	1.21778	0.650343
CD39+ CD8br AC	DLBCL	Weighted mode	19	0.0218599	0.0314959	0.496508	-0.0398721	0.0835919	1.0221	0.960912	1.08719	0.853318
CD28- CD8br %T cell	DLBCL	Inverse variance weighted	19	0.0634946	0.0233031	0.00643537	0.0178206	0.109169	1.06555	1.01798	1.11535	0.0321769
CD28- CD8br %T cell	DLBCL	Weighted median	19	0.0724149	0.0370598	0.0507013	-0.000222372	0.145052	1.0751	0.999778	1.1561	0.253506
CD28- CD8br %T cell	DLBCL	MR Egger	19	0.101169	0.0406068	0.0233533	0.02158	0.180759	1.10646	1.02181	1.19813	0.116766
CD28- CD8br %T cell	DLBCL	Simple mode	19	0.0371194	0.0634647	0.565887	-0.0872715	0.16151	1.03782	0.916428	1.17528	0.943145
CD28- CD8br %T cell	DLBCL	Weighted mode	19	0.0726793	0.0354588	0.0552546	0.0031801	0.142178	1.07539	1.00319	1.15278	0.276273
CD25++ CD8br AC	FL	Inverse variance weighted	56	0.0200116	0.0197125	0.310023	-0.0186249	0.0586481	1.02021	0.981547	1.0604	0.378784
CD25++ CD8br AC	FL	Weighted median	56	-0.00944687	0.0254542	0.71054	-0.0593372	0.0404434	0.990598	0.942389	1.04127	0.71054
CD25++ CD8br AC	FL	MR Egger	56	0.0686292	0.0656442	0.300462	-0.0600335	0.197292	1.07104	0.941733	1.2181	0.503643
CD25++ CD8br AC	FL	Simple mode	56	-0.0658607	0.0499331	0.192642	-0.16373	0.0320082	0.936261	0.848972	1.03253	0.577925
CD25++ CD8br AC	FL	Weighted mode	56	-0.0440809	0.0462656	0.344871	-0.134761	0.0465997	0.956877	0.873924	1.0477	0.943866
CD28- CD25++ CD8br %T cell	FL	Inverse variance weighted	56	-0.0447264	0.0255329	0.079822	-0.0947708	0.00531798	0.956259	0.909581	1.00533	0.239466
CD28- CD25++ CD8br %T cell	FL	Weighted median	56	-0.0424558	0.0273125	0.120078	-0.0959883	0.0110767	0.958433	0.908475	1.01114	0.360233
CD28- CD25++ CD8br %T cell	FL	MR Egger	56	-0.0274617	0.0860938	0.750977	-0.196206	0.141282	0.972912	0.821843	1.15175	0.750977
CD28- CD25++ CD8br %T cell	FL	Simple mode	56	0.0147354	0.07359	0.842034	-0.129501	0.158972	1.01484	0.878534	1.1723	0.977819
CD28- CD25++ CD8br %T cell	FL	Weighted mode	56	-0.0175078	0.0553974	0.753169	-0.126087	0.0910711	0.982645	0.881538	1.09535	0.943866
CD39+ CD8br %CD8br	FL	MR Egger	56	0.0542412	0.0558477	0.335762	-0.0552202	0.163703	1.05574	0.946277	1.17786	0.503643
CD39+ CD8br %CD8br	FL	Inverse variance weighted	56	0.0150565	0.0171069	0.378784	-0.0184731	0.048586	1.01517	0.981696	1.04979	0.378784
CD39+ CD8br %CD8br	FL	Weighted median	56	0.00960202	0.0250008	0.700927	-0.0393995	0.0586036	1.00965	0.961367	1.06035	0.71054
CD39+ CD8br %CD8br	FL	Simple mode	56	-0.00129086	0.0462171	0.977819	-0.0918765	0.0892948	0.99871	0.912218	1.0934	0.977819
CD39+ CD8br %CD8br	FL	Weighted mode	56	0.00267894	0.0378737	0.943866	-0.0715534	0.0769113	1.00268	0.930947	1.07995	0.943866

## Sheet: Table S6
Table S6:Estimation of a causal relationship between ADs and Treg-related immune traits
outcome	exposure	method	nsnp	b	se	pval	lo_ci	up_ci	or	or_lci95	or_uci95	FDR
CD25++ CD8br AC	DM	Weighted median	16	0.0387832	0.0366947	0.290551	-0.0331385	0.110705	1.03955	0.967405	1.11707	0.524522
CD25++ CD8br AC	DM	MR Egger	16	-0.0104925	0.148492	0.944667	-0.301537	0.280552	0.989562	0.739681	1.32386	0.971718
CD25++ CD8br AC	DM	Simple mode	16	0.00806429	0.0554777	0.886361	-0.100672	0.116801	1.0081	0.90423	1.1239	0.939498
CD25++ CD8br AC	DM	Weighted mode	16	0.0392386	0.0433827	0.38004	-0.0457914	0.124269	1.04002	0.955241	1.13232	0.76008
CD25++ CD8br AC	DM	Inverse variance weighted	16	0.0333207	0.0352789	0.344918	-0.035826	0.102467	1.03388	0.964808	1.1079	0.551869
CD25hi CD45RA+ CD4 not Treg %T cell	DM	Weighted median	16	-0.00470506	0.0344906	0.891493	-0.0723066	0.0628965	0.995306	0.930246	1.06492	0.891493
CD25hi CD45RA+ CD4 not Treg %T cell	DM	MR Egger	16	-0.0409802	0.102453	0.695201	-0.241788	0.159828	0.959848	0.785222	1.17331	0.971718
CD25hi CD45RA+ CD4 not Treg %T cell	DM	Simple mode	16	0.00363757	0.047129	0.939498	-0.0887354	0.0960105	1.00364	0.915088	1.10077	0.939498
CD25hi CD45RA+ CD4 not Treg %T cell	DM	Weighted mode	16	-0.00203388	0.0447537	0.964351	-0.0897511	0.0856833	0.997968	0.914159	1.08946	0.964351
CD25hi CD45RA+ CD4 not Treg %T cell	DM	Inverse variance weighted	16	-0.00188393	0.0247564	0.939341	-0.0504065	0.0466386	0.998118	0.950843	1.04774	0.939341
CD28- CD25++ CD8br %T cell	DM	Weighted median	16	-0.0286093	0.0335206	0.393391	-0.0943097	0.0370911	0.971796	0.910001	1.03779	0.524522
CD28- CD25++ CD8br %T cell	DM	MR Egger	16	-0.0987993	0.131644	0.465377	-0.356821	0.159222	0.905925	0.699898	1.1726	0.930755
CD28- CD25++ CD8br %T cell	DM	Simple mode	16	-0.0426543	0.072342	0.564221	-0.184445	0.099136	0.958243	0.831566	1.10422	0.902754
CD28- CD25++ CD8br %T cell	DM	Weighted mode	16	-0.041014	0.0616518	0.515989	-0.161852	0.0798236	0.959816	0.850567	1.0831	0.786648
CD28- CD25++ CD8br %T cell	DM	Inverse variance weighted	16	0.00353113	0.031762	0.911478	-0.0587223	0.0657846	1.00354	0.942969	1.068	0.939341
CD28- CD8br %T cell	DM	Weighted median	16	0.0801362	0.0370116	0.030375	0.00759352	0.152679	1.08343	1.00762	1.16495	0.1701
CD28- CD8br %T cell	DM	MR Egger	16	0.0276062	0.149193	0.855854	-0.264812	0.320024	1.02799	0.76735	1.37716	0.971718
CD28- CD8br %T cell	DM	Simple mode	16	0.0919426	0.0565898	0.125044	-0.0189734	0.202858	1.0963	0.981205	1.2249	0.622217
CD28- CD8br %T cell	DM	Weighted mode	16	0.0850651	0.0457497	0.0827039	-0.00460424	0.174735	1.08879	0.995406	1.19093	0.542823
CD28- CD8br %T cell	DM	Inverse variance weighted	16	0.053747	0.0353603	0.128515	-0.0155591	0.123053	1.05522	0.984561	1.13094	0.342707
CD39+ CD8br %CD8br	DM	Weighted median	16	-0.0770548	0.037989	0.042525	-0.151513	-0.00259637	0.925839	0.859407	0.997407	0.1701
CD39+ CD8br %CD8br	DM	MR Egger	16	0.159932	0.12453	0.219888	-0.0841465	0.40401	1.17343	0.919297	1.49782	0.790971
CD39+ CD8br %CD8br	DM	Simple mode	16	-0.10229	0.0684038	0.155554	-0.236362	0.0317814	0.902768	0.789495	1.03229	0.622217
CD39+ CD8br %CD8br	DM	Weighted mode	16	-0.0893772	0.0602809	0.158864	-0.207528	0.0287733	0.914501	0.812591	1.02919	0.542823
CD39+ CD8br %CD8br	DM	Inverse variance weighted	16	-0.0543687	0.0328475	0.0978864	-0.11875	0.0100123	0.947083	0.88803	1.01006	0.342707
CD39+ CD8br %T cell	DM	Weighted median	16	-0.0355731	0.0383069	0.353079	-0.110654	0.0395084	0.965052	0.895248	1.0403	0.524522
CD39+ CD8br %T cell	DM	MR Egger	16	0.175363	0.116946	0.155949	-0.0538514	0.404577	1.19168	0.947573	1.49867	0.790971
CD39+ CD8br %T cell	DM	Simple mode	16	-0.0592575	0.0693739	0.406442	-0.19523	0.0767152	0.942464	0.822645	1.07973	0.812885
CD39+ CD8br %T cell	DM	Weighted mode	16	-0.0199868	0.060061	0.74391	-0.137706	0.0977329	0.980212	0.871354	1.10267	0.850183
CD39+ CD8br %T cell	DM	Inverse variance weighted	16	-0.0362431	0.0311242	0.244235	-0.0972466	0.0247604	0.964406	0.907332	1.02507	0.488471
CD39+ CD8br AC	DM	Weighted median	16	0.00721806	0.0397846	0.856031	-0.0707598	0.085196	1.00724	0.931686	1.08893	0.891493
CD39+ CD8br AC	DM	MR Egger	16	0.130381	0.120261	0.296614	-0.10533	0.366093	1.13926	0.900028	1.44209	0.790971
CD39+ CD8br AC	DM	Simple mode	16	-0.00716345	0.0669485	0.916207	-0.138382	0.124056	0.992862	0.870766	1.13208	0.939498
CD39+ CD8br AC	DM	Weighted mode	16	0.0295157	0.0536024	0.589986	-0.0755449	0.134576	1.02996	0.927238	1.14405	0.786648
CD39+ CD8br AC	DM	Inverse variance weighted	16	-0.0159152	0.0302311	0.598576	-0.0751681	0.0433378	0.984211	0.927588	1.04429	0.798101
Secreting Treg AC	DM	Weighted median	16	0.0711189	0.0385784	0.0652577	-0.00449482	0.146733	1.07371	0.995515	1.15804	0.17402
Secreting Treg AC	DM	MR Egger	16	-0.0048177	0.133479	0.971718	-0.266436	0.256801	0.995194	0.766105	1.29279	0.971718
Secreting Treg AC	DM	Simple mode	16	0.08387	0.0689452	0.242601	-0.0512626	0.219003	1.08749	0.950029	1.24483	0.646935
Secreting Treg AC	DM	Weighted mode	16	0.0759123	0.0570996	0.203558	-0.0360029	0.187827	1.07887	0.964637	1.20663	0.542823
Secreting Treg AC	DM	Inverse variance weighted	16	0.0719949	0.0320593	0.0247247	0.00915863	0.134831	1.07465	1.0092	1.14434	0.197797
CD25++ CD8br AC	RA	Inverse variance weighted	49	-0.00926591	0.0374652	0.80466	-0.0826977	0.0641659	0.990777	0.920629	1.06627	0.987443
CD25++ CD8br AC	RA	Weighted median	49	0.0230084	0.0558358	0.680286	-0.0864298	0.132447	1.02328	0.9172	1.14162	0.998858
CD25++ CD8br AC	RA	MR Egger	49	0.0471642	0.0718294	0.514631	-0.0936214	0.18795	1.04829	0.910627	1.20677	0.823409
CD25++ CD8br AC	RA	Simple mode	49	-0.0707009	0.114512	0.539883	-0.295145	0.153743	0.931741	0.744424	1.16619	0.732983
CD25++ CD8br AC	RA	Weighted mode	49	0.0491916	0.0692317	0.48081	-0.0865025	0.184886	1.05042	0.917133	1.20308	0.784691
CD25hi CD45RA+ CD4 not Treg %T cell	RA	Inverse variance weighted	49	-0.0050115	0.0424482	0.906019	-0.0882099	0.0781869	0.995001	0.915569	1.08132	0.987443
CD25hi CD45RA+ CD4 not Treg %T cell	RA	Weighted median	49	7.88e-05	0.0550352	0.998858	-0.10779	0.107948	1.00008	0.897816	1.11399	0.998858
CD25hi CD45RA+ CD4 not Treg %T cell	RA	MR Egger	49	-0.0291291	0.0819299	0.723779	-0.189712	0.131454	0.971291	0.827198	1.14048	0.923985
CD25hi CD45RA+ CD4 not Treg %T cell	RA	Simple mode	49	-0.0972114	0.0893753	0.28217	-0.272387	0.0779642	0.907364	0.761559	1.08108	0.584978
CD25hi CD45RA+ CD4 not Treg %T cell	RA	Weighted mode	49	-0.0263677	0.0598006	0.661245	-0.143577	0.0908415	0.973977	0.866254	1.0951	0.784691
CD28- CD25++ CD8br %T cell	RA	Inverse variance weighted	49	-0.00216648	0.0373351	0.953726	-0.0753433	0.0710103	0.997836	0.927425	1.07359	0.987443
CD28- CD25++ CD8br %T cell	RA	Weighted median	49	0.00350146	0.0521937	0.946513	-0.0987981	0.105801	1.00351	0.905926	1.1116	0.998858
CD28- CD25++ CD8br %T cell	RA	MR Egger	49	0.113609	0.0696002	0.109298	-0.0228076	0.250025	1.12031	0.97745	1.28406	0.820474
CD28- CD25++ CD8br %T cell	RA	Simple mode	49	-0.0233484	0.0964912	0.80983	-0.212471	0.165774	0.976922	0.808584	1.18031	0.925521
CD28- CD25++ CD8br %T cell	RA	Weighted mode	49	0.00973453	0.0609227	0.873721	-0.109674	0.129143	1.00978	0.896126	1.13785	0.873721
CD28- CD8br %T cell	RA	Inverse variance weighted	49	-0.00070324	0.0446817	0.987443	-0.0882794	0.0868729	0.999297	0.915505	1.09076	0.987443
CD28- CD8br %T cell	RA	Weighted median	49	0.0244156	0.0578735	0.673113	-0.0890164	0.137848	1.02472	0.914831	1.1478	0.998858
CD28- CD8br %T cell	RA	MR Egger	49	0.00126833	0.086321	0.988339	-0.167921	0.170457	1.00127	0.845421	1.18585	0.988339
CD28- CD8br %T cell	RA	Simple mode	49	0.00648909	0.12089	0.957415	-0.230455	0.243434	1.00651	0.794172	1.27562	0.957415
CD28- CD8br %T cell	RA	Weighted mode	49	0.044322	0.100973	0.662669	-0.153586	0.24223	1.04532	0.857627	1.27409	0.784691
CD39+ CD8br %CD8br	RA	Inverse variance weighted	49	-0.0527301	0.0361491	0.144653	-0.123582	0.0181222	0.948636	0.883749	1.01829	0.439502
CD39+ CD8br %CD8br	RA	Weighted median	49	-0.0494393	0.0556936	0.374701	-0.158599	0.0597201	0.951763	0.853339	1.06154	0.998858
CD39+ CD8br %CD8br	RA	MR Egger	49	-0.0571844	0.0688231	0.410237	-0.192078	0.0777088	0.94442	0.825243	1.08081	0.820474
CD39+ CD8br %CD8br	RA	Simple mode	49	-0.121864	0.0946919	0.204281	-0.307461	0.0637316	0.885268	0.735312	1.06581	0.584978
CD39+ CD8br %CD8br	RA	Weighted mode	49	-0.0280166	0.0690197	0.686604	-0.163295	0.107262	0.972372	0.84934	1.11323	0.784691
CD39+ CD8br %T cell	RA	Inverse variance weighted	49	-0.0499483	0.0359582	0.164813	-0.120426	0.0205298	0.951279	0.886542	1.02074	0.439502
CD39+ CD8br %T cell	RA	Weighted median	49	-0.0329314	0.0527149	0.532163	-0.136253	0.0703898	0.967605	0.872622	1.07293	0.998858
CD39+ CD8br %T cell	RA	MR Egger	49	-0.059731	0.0684924	0.387597	-0.193976	0.0745142	0.942018	0.823677	1.07736	0.820474
CD39+ CD8br %T cell	RA	Simple mode	49	-0.137086	0.10006	0.177049	-0.333203	0.0590312	0.871895	0.716625	1.06081	0.584978
CD39+ CD8br %T cell	RA	Weighted mode	49	-0.0471743	0.0658829	0.47744	-0.176305	0.0819562	0.953921	0.838362	1.08541	0.784691
CD39+ CD8br AC	RA	Inverse variance weighted	49	-0.0803231	0.0376893	0.0330734	-0.154194	-0.00645206	0.922818	0.857106	0.993569	0.264587
CD39+ CD8br AC	RA	Weighted median	49	-0.0483609	0.0541123	0.371476	-0.154421	0.0576993	0.95279	0.856911	1.0594	0.998858
CD39+ CD8br AC	RA	MR Egger	49	-0.0706276	0.0725001	0.334959	-0.212728	0.0714726	0.931809	0.808376	1.07409	0.820474
CD39+ CD8br AC	RA	Simple mode	49	-0.103072	0.0968387	0.292489	-0.292876	0.0867322	0.902062	0.746115	1.0906	0.584978
CD39+ CD8br AC	RA	Weighted mode	49	-0.0286746	0.0599454	0.634576	-0.146168	0.0888184	0.971733	0.864013	1.09288	0.784691
Secreting Treg AC	RA	Inverse variance weighted	49	-0.0330328	0.041896	0.430435	-0.115149	0.0490834	0.967507	0.891233	1.05031	0.86087
Secreting Treg AC	RA	Weighted median	49	-0.0085932	0.0622484	0.890203	-0.1306	0.113414	0.991444	0.877569	1.1201	0.998858
Secreting Treg AC	RA	MR Egger	49	-0.0197012	0.0808262	0.808487	-0.17812	0.138718	0.980492	0.836842	1.1488	0.923985
Secreting Treg AC	RA	Simple mode	49	-0.0675465	0.112127	0.549737	-0.287316	0.152223	0.934684	0.750275	1.16442	0.732983
Secreting Treg AC	RA	Weighted mode	49	0.034506	0.0804592	0.669942	-0.123194	0.192206	1.03511	0.884092	1.21192	0.784691
CD25++ CD8br AC	SLE	Weighted median	59	-0.0133068	0.0229499	0.562036	-0.0582887	0.0316751	0.986781	0.943378	1.03218	0.899258
CD25++ CD8br AC	SLE	MR Egger	59	-0.0337691	0.0544259	0.537428	-0.140444	0.0729057	0.966795	0.868972	1.07563	0.716571
CD25++ CD8br AC	SLE	Simple mode	59	0.00993812	0.049231	0.840727	-0.0865547	0.106431	1.00999	0.917085	1.1123	0.859512
CD25++ CD8br AC	SLE	Weighted mode	59	-0.0143934	0.0432767	0.740643	-0.0992158	0.0704289	0.98571	0.905547	1.07297	0.925648
CD25++ CD8br AC	SLE	Inverse variance weighted	59	-0.00358643	0.0168166	0.831119	-0.036547	0.0293741	0.99642	0.964113	1.02981	0.94985
CD25hi CD45RA+ CD4 not Treg %T cell	SLE	Weighted median	59	-0.00273481	0.0226362	0.903837	-0.0471017	0.0416321	0.997269	0.95399	1.04251	0.974876
CD25hi CD45RA+ CD4 not Treg %T cell	SLE	MR Egger	59	-0.005527	0.0474757	0.907731	-0.0985794	0.0875254	0.994488	0.906124	1.09147	0.907731
CD25hi CD45RA+ CD4 not Treg %T cell	SLE	Simple mode	59	-0.015245	0.0468239	0.745912	-0.10702	0.0765298	0.984871	0.898508	1.07953	0.859512
CD25hi CD45RA+ CD4 not Treg %T cell	SLE	Weighted mode	59	0.0107591	0.0440402	0.807859	-0.0755597	0.0970778	1.01082	0.927224	1.10195	0.925648
CD25hi CD45RA+ CD4 not Treg %T cell	SLE	Inverse variance weighted	59	0.000563345	0.0148655	0.96977	-0.028573	0.0296996	1.00056	0.971831	1.03015	0.96977
CD28- CD25++ CD8br %T cell	SLE	Weighted median	59	-0.0308355	0.023801	0.195129	-0.0774855	0.0158145	0.969635	0.92544	1.01594	0.527786
CD28- CD25++ CD8br %T cell	SLE	MR Egger	59	-0.12649	0.068499	0.0700004	-0.260748	0.00776851	0.881183	0.770475	1.0078	0.146729
CD28- CD25++ CD8br %T cell	SLE	Simple mode	59	-0.0390953	0.0547791	0.478281	-0.146462	0.0682718	0.961659	0.863758	1.07066	0.859512
CD28- CD25++ CD8br %T cell	SLE	Weighted mode	59	-0.0463299	0.050439	0.362144	-0.14519	0.0525306	0.954727	0.864858	1.05393	0.925648
CD28- CD25++ CD8br %T cell	SLE	Inverse variance weighted	59	-0.0130698	0.0214264	0.54187	-0.0550655	0.0289259	0.987015	0.946423	1.02935	0.722494
CD28- CD8br %T cell	SLE	Weighted median	59	0.0158483	0.0244093	0.516162	-0.031994	0.0636906	1.01597	0.968512	1.06576	0.899258
CD28- CD8br %T cell	SLE	MR Egger	59	0.027783	0.0706828	0.695737	-0.110755	0.166321	1.02817	0.895158	1.18095	0.795128
CD28- CD8br %T cell	SLE	Simple mode	59	0.107188	0.0642732	0.100767	-0.0187873	0.233163	1.11314	0.981388	1.26259	0.806137
CD28- CD8br %T cell	SLE	Weighted mode	59	0.0359151	0.0480865	0.45815	-0.0583345	0.130165	1.03657	0.943334	1.13902	0.925648
CD28- CD8br %T cell	SLE	Inverse variance weighted	59	0.0400924	0.0219461	0.0677211	-0.00292194	0.0831067	1.04091	0.997082	1.08666	0.149971
CD39+ CD8br %CD8br	SLE	Weighted median	59	0.0289026	0.0224486	0.19792	-0.0150966	0.0729017	1.02932	0.985017	1.07562	0.527786
CD39+ CD8br %CD8br	SLE	MR Egger	59	0.090682	0.0488494	0.0685735	-0.00506278	0.186427	1.09492	0.99495	1.20494	0.146729
CD39+ CD8br %CD8br	SLE	Simple mode	59	0.0408955	0.0423162	0.337843	-0.0420443	0.123835	1.04174	0.958827	1.13183	0.859512
CD39+ CD8br %CD8br	SLE	Weighted mode	59	0.0427267	0.0376269	0.260821	-0.031022	0.116475	1.04365	0.969454	1.12353	0.925648
CD39+ CD8br %CD8br	SLE	Inverse variance weighted	59	0.0271576	0.0156429	0.0825469	-0.00350251	0.0578176	1.02753	0.996504	1.05952	0.149971
CD39+ CD8br %T cell	SLE	Weighted median	59	0.0017867	0.0212317	0.932935	-0.0398274	0.0434007	1.00179	0.960955	1.04436	0.974876
CD39+ CD8br %T cell	SLE	MR Egger	59	0.0920049	0.0486201	0.0635307	-0.00329052	0.1873	1.09637	0.996715	1.20599	0.146729
CD39+ CD8br %T cell	SLE	Simple mode	59	-0.00647158	0.0364014	0.859512	-0.0778184	0.0648752	0.993549	0.925132	1.06703	0.859512
CD39+ CD8br %T cell	SLE	Weighted mode	59	-0.00457476	0.0330829	0.890497	-0.0694172	0.0602676	0.995436	0.932937	1.06212	0.925648
CD39+ CD8br %T cell	SLE	Inverse variance weighted	59	0.0360513	0.0155281	0.0202501	0.00561622	0.0664864	1.03671	1.00563	1.06875	0.0810005
CD39+ CD8br AC	SLE	Weighted median	59	0.0341991	0.0223279	0.125603	-0.00956363	0.0779618	1.03479	0.990482	1.08108	0.527786
CD39+ CD8br AC	SLE	MR Egger	59	0.090481	0.0496003	0.0733643	-0.00673548	0.187698	1.0947	0.993287	1.20647	0.146729
CD39+ CD8br AC	SLE	Simple mode	59	0.0247441	0.0419697	0.557768	-0.0575165	0.107005	1.02505	0.944106	1.11294	0.859512
CD39+ CD8br AC	SLE	Weighted mode	59	0.0230252	0.0339351	0.500149	-0.0434876	0.089538	1.02329	0.957444	1.09367	0.925648
CD39+ CD8br AC	SLE	Inverse variance weighted	59	0.0435642	0.0158754	0.00606727	0.0124483	0.07468	1.04453	1.01253	1.07754	0.0485381
Secreting Treg AC	SLE	Weighted median	59	0.000736958	0.0234004	0.974876	-0.0451278	0.0466017	1.00074	0.955875	1.0477	0.974876
Secreting Treg AC	SLE	MR Egger	59	0.0671543	0.0517217	0.199386	-0.0342201	0.168529	1.06946	0.966359	1.18356	0.319017
Secreting Treg AC	SLE	Simple mode	59	-0.0183234	0.0517306	0.724467	-0.119715	0.0830686	0.981843	0.887173	1.08662	0.859512
Secreting Treg AC	SLE	Weighted mode	59	-0.00367609	0.0392207	0.925648	-0.0805486	0.0731964	0.996331	0.92261	1.07594	0.925648
Secreting Treg AC	SLE	Inverse variance weighted	59	0.0272522	0.0162599	0.0937317	-0.00461728	0.0591217	1.02763	0.995393	1.0609	0.149971
CD25++ CD8br AC	SS	Weighted median	107	-0.00644636	0.0233696	0.782668	-0.0522507	0.039358	0.993574	0.949091	1.04014	0.863663
CD25++ CD8br AC	SS	MR Egger	107	-0.0632842	0.0430424	0.144477	-0.147647	0.0210788	0.938677	0.862735	1.0213	0.385271
CD25++ CD8br AC	SS	Simple mode	107	-0.0252155	0.0468582	0.591621	-0.117058	0.0666266	0.9751	0.889534	1.0689	0.966895
CD25++ CD8br AC	SS	Weighted mode	107	0.0070031	0.0389873	0.85779	-0.069412	0.0834182	1.00703	0.932942	1.087	0.893247
CD25++ CD8br AC	SS	Inverse variance weighted	107	0.00674489	0.0167758	0.687639	-0.0261357	0.0396255	1.00677	0.974203	1.04042	0.816786
CD25hi CD45RA+ CD4 not Treg %T cell	SS	Weighted median	107	-0.0191613	0.0227702	0.400062	-0.0637908	0.0254682	0.981021	0.938201	1.0258	0.800124
CD25hi CD45RA+ CD4 not Treg %T cell	SS	MR Egger	107	-0.010877	0.0385761	0.778528	-0.0864862	0.0647322	0.989182	0.917148	1.06687	0.889746
CD25hi CD45RA+ CD4 not Treg %T cell	SS	Simple mode	107	-0.0253528	0.0527049	0.631485	-0.128654	0.0779488	0.974966	0.879278	1.08107	0.966895
CD25hi CD45RA+ CD4 not Treg %T cell	SS	Weighted mode	107	-0.015436	0.0395327	0.69698	-0.09292	0.0620481	0.984683	0.911266	1.06401	0.893247
CD25hi CD45RA+ CD4 not Treg %T cell	SS	Inverse variance weighted	107	-0.0152784	0.0149315	0.306198	-0.0445441	0.0139873	0.984838	0.956433	1.01409	0.612395
CD28- CD25++ CD8br %T cell	SS	Weighted median	107	-0.0218583	0.0226216	0.333914	-0.0661966	0.02248	0.978379	0.935947	1.02273	0.800124
CD28- CD25++ CD8br %T cell	SS	MR Egger	107	-0.0674213	0.0452234	0.138999	-0.156059	0.0212166	0.934801	0.855508	1.02144	0.385271
CD28- CD25++ CD8br %T cell	SS	Simple mode	107	-0.00963636	0.0548008	0.860752	-0.117046	0.0977732	0.99041	0.889544	1.10271	0.966895
CD28- CD25++ CD8br %T cell	SS	Weighted mode	107	-0.0358142	0.0354936	0.315257	-0.105382	0.0337533	0.96482	0.899981	1.03433	0.893247
CD28- CD25++ CD8br %T cell	SS	Inverse variance weighted	107	0.00480433	0.0175345	0.784091	-0.0295634	0.039172	1.00482	0.970869	1.03995	0.816786
CD28- CD8br %T cell	SS	Weighted median	107	0.0429776	0.0244889	0.0792619	-0.00502059	0.0909758	1.04391	0.994992	1.09524	0.634095
CD28- CD8br %T cell	SS	MR Egger	107	0.0257777	0.0493114	0.602247	-0.0708725	0.122428	1.02611	0.931581	1.13024	0.889746
CD28- CD8br %T cell	SS	Simple mode	107	0.00219602	0.0527877	0.966895	-0.101268	0.10566	1.0022	0.903691	1.11144	0.966895
CD28- CD8br %T cell	SS	Weighted mode	107	0.0353101	0.0446935	0.431262	-0.0522891	0.122909	1.03594	0.949054	1.13078	0.893247
CD28- CD8br %T cell	SS	Inverse variance weighted	107	0.0326524	0.0190023	0.0857354	-0.00459218	0.0698969	1.03319	0.995418	1.0724	0.342942
CD39+ CD8br %CD8br	SS	Weighted median	107	-0.0106956	0.0232516	0.645521	-0.0562687	0.0348775	0.989361	0.945285	1.03549	0.860694
CD39+ CD8br %CD8br	SS	MR Egger	107	-0.0115182	0.0398101	0.772899	-0.089546	0.0665095	0.988548	0.914346	1.06877	0.889746
CD39+ CD8br %CD8br	SS	Simple mode	107	-0.00897957	0.0493264	0.855896	-0.105659	0.0877002	0.991061	0.899731	1.09166	0.966895
CD39+ CD8br %CD8br	SS	Weighted mode	107	-0.00897957	0.0370634	0.809034	-0.0816238	0.0636647	0.991061	0.921619	1.06573	0.893247
CD39+ CD8br %CD8br	SS	Inverse variance weighted	107	-0.0104785	0.0155703	0.50096	-0.0409964	0.0200393	0.989576	0.959833	1.02024	0.801535
CD39+ CD8br %T cell	SS	Weighted median	107	-0.00397829	0.0231681	0.863663	-0.0493878	0.0414312	0.99603	0.951812	1.0423	0.863663
CD39+ CD8br %T cell	SS	MR Egger	107	-0.0132751	0.0397028	0.738773	-0.0910926	0.0645423	0.986813	0.912933	1.06667	0.889746
CD39+ CD8br %T cell	SS	Simple mode	107	-0.0292223	0.0444849	0.512667	-0.116413	0.0579681	0.971201	0.890108	1.05968	0.966895
CD39+ CD8br %T cell	SS	Weighted mode	107	-0.015998	0.0363892	0.661095	-0.0873209	0.0553248	0.984129	0.916383	1.05688	0.893247
CD39+ CD8br %T cell	SS	Inverse variance weighted	107	0.00358399	0.0154695	0.816786	-0.0267362	0.0339042	1.00359	0.973618	1.03449	0.816786
CD39+ CD8br AC	SS	Weighted median	107	0.0158911	0.0236265	0.501205	-0.0304168	0.062199	1.01602	0.970041	1.06417	0.801927
CD39+ CD8br AC	SS	MR Egger	107	0.00389359	0.0403969	0.9234	-0.0752844	0.0830716	1.0039	0.92748	1.08662	0.9234
CD39+ CD8br AC	SS	Simple mode	107	0.021265	0.0498436	0.670512	-0.0764285	0.118958	1.02149	0.926419	1.12632	0.966895
CD39+ CD8br AC	SS	Weighted mode	107	0.021265	0.041583	0.610144	-0.0602377	0.102768	1.02149	0.941541	1.10823	0.893247
CD39+ CD8br AC	SS	Inverse variance weighted	107	0.0172729	0.0158018	0.274351	-0.0136986	0.0482444	1.01742	0.986395	1.04943	0.612395
Secreting Treg AC	SS	Weighted median	107	0.0318042	0.0248443	0.200496	-0.0168906	0.0804991	1.03232	0.983251	1.08383	0.800124
Secreting Treg AC	SS	MR Egger	107	0.0620559	0.0420862	0.143341	-0.0204331	0.144545	1.06402	0.979774	1.15551	0.385271
Secreting Treg AC	SS	Simple mode	107	-0.0216252	0.0654623	0.741791	-0.149931	0.106681	0.978607	0.860767	1.11258	0.966895
Secreting Treg AC	SS	Weighted mode	107	-0.00765086	0.0568757	0.893247	-0.119127	0.103826	0.992378	0.887695	1.10941	0.893247
Secreting Treg AC	SS	Inverse variance weighted	107	0.0371274	0.0162984	0.0227278	0.00518254	0.0690723	1.03783	1.0052	1.07151	0.181823
CD25++ CD8br AC	AD	Inverse variance weighted	63	-0.0723162	0.0568571	0.203411	-0.183756	0.0391237	0.930237	0.832139	1.0399	0.319338
CD25++ CD8br AC	AD	Weighted median	63	-0.180061	0.066747	0.00698287	-0.310885	-0.0492366	0.83522	0.732798	0.951956	0.055863
CD25++ CD8br AC	AD	MR Egger	63	0.0452121	0.160062	0.778543	-0.26851	0.358934	1.04625	0.764518	1.4318	0.899557
CD25++ CD8br AC	AD	Simple mode	63	-0.255981	0.14647	0.0854716	-0.543061	0.0310994	0.774157	0.580967	1.03159	0.683773
CD25++ CD8br AC	AD	Weighted mode	63	-0.243622	0.11654	0.0406829	-0.472039	-0.015204	0.783784	0.623729	0.984911	0.325463
CD25hi CD45RA+ CD4 not Treg %T cell	AD	Inverse variance weighted	63	0.0845896	0.0495151	0.0875693	-0.0124599	0.181639	1.08827	0.987617	1.19918	0.319338
CD25hi CD45RA+ CD4 not Treg %T cell	AD	Weighted median	63	0.0785353	0.0668762	0.24026	-0.0525421	0.209613	1.0817	0.948814	1.2332	0.640692
CD25hi CD45RA+ CD4 not Treg %T cell	AD	MR Egger	63	-0.017648	0.139237	0.899557	-0.290553	0.255256	0.982507	0.74785	1.29079	0.899557
CD25hi CD45RA+ CD4 not Treg %T cell	AD	Simple mode	63	0.0602233	0.135813	0.658999	-0.20597	0.326416	1.06207	0.813858	1.38599	0.956024
CD25hi CD45RA+ CD4 not Treg %T cell	AD	Weighted mode	63	0.00635355	0.134343	0.962431	-0.256959	0.269666	1.00637	0.7734	1.30953	0.962431
CD28- CD25++ CD8br %T cell	AD	Inverse variance weighted	63	0.0188471	0.0440231	0.668564	-0.0674382	0.105133	1.01903	0.934785	1.11086	0.668564
CD28- CD25++ CD8br %T cell	AD	Weighted median	63	0.01281	0.0588354	0.827642	-0.102507	0.128127	1.01289	0.902572	1.1367	0.945877
CD28- CD25++ CD8br %T cell	AD	MR Egger	63	0.112873	0.124367	0.36767	-0.130886	0.356633	1.11949	0.877318	1.42851	0.899557
CD28- CD25++ CD8br %T cell	AD	Simple mode	63	0.111144	0.121489	0.363816	-0.126975	0.349263	1.11756	0.880756	1.41802	0.956024
CD28- CD25++ CD8br %T cell	AD	Weighted mode	63	0.034667	0.0929345	0.710401	-0.147485	0.216819	1.03527	0.862876	1.24212	0.947202
CD28- CD8br %T cell	AD	Inverse variance weighted	63	0.033226	0.0473634	0.482983	-0.0596062	0.126058	1.03378	0.942135	1.13435	0.551981
CD28- CD8br %T cell	AD	Weighted median	63	-0.0184771	0.0627147	0.768283	-0.141398	0.104444	0.981693	0.868144	1.11009	0.945877
CD28- CD8br %T cell	AD	MR Egger	63	0.0360295	0.133878	0.788745	-0.226372	0.298431	1.03669	0.797421	1.34774	0.899557
CD28- CD8br %T cell	AD	Simple mode	63	-0.0784625	0.141893	0.582272	-0.356572	0.199647	0.924537	0.700072	1.22097	0.956024
CD28- CD8br %T cell	AD	Weighted mode	63	-0.106289	0.104814	0.31449	-0.311724	0.0991463	0.899165	0.732184	1.10423	0.838639
CD39+ CD8br %CD8br	AD	Inverse variance weighted	63	-0.0512387	0.0435618	0.239504	-0.13662	0.0341425	0.950052	0.872302	1.03473	0.319338
CD39+ CD8br %CD8br	AD	Weighted median	63	0.00333324	0.0637951	0.95833	-0.121705	0.128372	1.00334	0.885409	1.13698	0.95833
CD39+ CD8br %CD8br	AD	MR Egger	63	0.0480339	0.121114	0.693047	-0.18935	0.285418	1.04921	0.827497	1.33032	0.899557
CD39+ CD8br %CD8br	AD	Simple mode	63	-0.00695382	0.125594	0.956024	-0.253119	0.239211	0.99307	0.776376	1.27025	0.956024
CD39+ CD8br %CD8br	AD	Weighted mode	63	0.0367615	0.0960142	0.703121	-0.151426	0.224949	1.03745	0.859481	1.25226	0.947202
CD39+ CD8br %T cell	AD	Inverse variance weighted	63	-0.0670122	0.0434461	0.122971	-0.152167	0.0181421	0.935184	0.858845	1.01831	0.319338
CD39+ CD8br %T cell	AD	Weighted median	63	-0.0447543	0.0640041	0.484402	-0.170202	0.0806938	0.956232	0.843494	1.08404	0.944766
CD39+ CD8br %T cell	AD	MR Egger	63	0.038819	0.120915	0.749274	-0.198174	0.275812	1.03958	0.820227	1.3176	0.899557
CD39+ CD8br %T cell	AD	Simple mode	63	0.034346	0.126905	0.787565	-0.214389	0.28308	1.03494	0.807035	1.32721	0.956024
CD39+ CD8br %T cell	AD	Weighted mode	63	-0.0467619	0.09798	0.634856	-0.238803	0.145279	0.954315	0.78757	1.15636	0.947202
CD39+ CD8br AC	AD	Inverse variance weighted	63	-0.0763999	0.0442445	0.0842095	-0.163119	0.0103193	0.926446	0.84949	1.01037	0.319338
CD39+ CD8br AC	AD	Weighted median	63	-0.105468	0.0619321	0.0885765	-0.226854	0.0159193	0.899904	0.797037	1.01605	0.354306
CD39+ CD8br AC	AD	MR Egger	63	-0.0158471	0.122976	0.897889	-0.256879	0.225185	0.984278	0.773461	1.25255	0.899557
CD39+ CD8br AC	AD	Simple mode	63	-0.0847705	0.141339	0.550847	-0.361795	0.192254	0.918723	0.696425	1.21198	0.956024
CD39+ CD8br AC	AD	Weighted mode	63	-0.123264	0.107042	0.253929	-0.333066	0.0865385	0.88403	0.716723	1.09039	0.838639
Secreting Treg AC	AD	Inverse variance weighted	63	0.0638906	0.0505741	0.20648	-0.0352347	0.163016	1.06598	0.965379	1.17706	0.319338
Secreting Treg AC	AD	Weighted median	63	0.0338485	0.0628989	0.590479	-0.0894333	0.15713	1.03443	0.914449	1.17015	0.944766
Secreting Treg AC	AD	MR Egger	63	0.115305	0.142367	0.421135	-0.163733	0.394344	1.12222	0.848968	1.48341	0.899557
Secreting Treg AC	AD	Simple mode	63	0.0122908	0.124079	0.921413	-0.230905	0.255487	1.01237	0.793815	1.29109	0.956024
Secreting Treg AC	AD	Weighted mode	63	0.0202066	0.108215	0.852484	-0.191894	0.232307	1.02041	0.825394	1.26151	0.962431
CD25++ CD8br AC	CD	Inverse variance weighted	85	0.0105841	0.0207602	0.610172	-0.0301059	0.0512742	1.01064	0.970343	1.05261	0.813563
CD25++ CD8br AC	CD	Weighted median	85	0.00723216	0.0284056	0.799029	-0.0484428	0.0629072	1.00726	0.952712	1.06493	0.904144
CD25++ CD8br AC	CD	MR Egger	85	-0.0143741	0.054827	0.793838	-0.121835	0.0930868	0.985729	0.885294	1.09756	0.946266
CD25++ CD8br AC	CD	Simple mode	85	0.0178147	0.0549819	0.746736	-0.0899498	0.125579	1.01797	0.913977	1.1338	0.90561
CD25++ CD8br AC	CD	Weighted mode	85	-0.00436722	0.0392198	0.911603	-0.0812381	0.0725036	0.995642	0.921974	1.0752	0.923283
CD25hi CD45RA+ CD4 not Treg %T cell	CD	Inverse variance weighted	85	0.00262719	0.0183292	0.886026	-0.033298	0.0385524	1.00263	0.96725	1.03931	0.886026
CD25hi CD45RA+ CD4 not Treg %T cell	CD	Weighted median	85	0.0149606	0.0273472	0.584336	-0.0386398	0.0685611	1.01507	0.962097	1.07097	0.904144
CD25hi CD45RA+ CD4 not Treg %T cell	CD	MR Egger	85	-0.0109086	0.048285	0.821818	-0.105547	0.0837301	0.989151	0.899832	1.08734	0.946266
CD25hi CD45RA+ CD4 not Treg %T cell	CD	Simple mode	85	0.0558841	0.0634859	0.38123	-0.0685483	0.180316	1.05748	0.933748	1.1976	0.87185
CD25hi CD45RA+ CD4 not Treg %T cell	CD	Weighted mode	85	0.0108489	0.0638975	0.865587	-0.11439	0.136088	1.01091	0.89191	1.14578	0.923283
CD28- CD25++ CD8br %T cell	CD	Inverse variance weighted	85	-0.00377403	0.0214198	0.860142	-0.0457568	0.0382087	0.996233	0.955274	1.03895	0.886026
CD28- CD25++ CD8br %T cell	CD	Weighted median	85	0.00821675	0.0260548	0.752485	-0.0428506	0.0592841	1.00825	0.958055	1.06108	0.904144
CD28- CD25++ CD8br %T cell	CD	MR Egger	85	0.0155708	0.0566861	0.78424	-0.0955338	0.126676	1.01569	0.908888	1.13505	0.946266
CD28- CD25++ CD8br %T cell	CD	Simple mode	85	-0.0060805	0.051124	0.90561	-0.106284	0.0941225	0.993938	0.89917	1.09869	0.90561
CD28- CD25++ CD8br %T cell	CD	Weighted mode	85	0.00370756	0.038385	0.923283	-0.071527	0.0789422	1.00371	0.930971	1.08214	0.923283
CD28- CD8br %T cell	CD	Inverse variance weighted	85	-0.010563	0.0194205	0.586504	-0.0486271	0.0275011	0.989493	0.952536	1.02788	0.813563
CD28- CD8br %T cell	CD	Weighted median	85	-0.00299556	0.0248743	0.904144	-0.0517491	0.045758	0.997009	0.949567	1.04682	0.904144
CD28- CD8br %T cell	CD	MR Egger	85	-0.00832731	0.0511979	0.87119	-0.108675	0.0920206	0.991707	0.897022	1.09639	0.946266
CD28- CD8br %T cell	CD	Simple mode	85	0.0163266	0.0599947	0.786186	-0.101263	0.133916	1.01646	0.903695	1.1433	0.90561
CD28- CD8br %T cell	CD	Weighted mode	85	0.0163266	0.0499649	0.744661	-0.0816045	0.114258	1.01646	0.921636	1.12104	0.923283
CD39+ CD8br %CD8br	CD	Inverse variance weighted	85	0.0476334	0.0183553	0.00945721	0.0116569	0.0836098	1.04879	1.01173	1.0872	0.0378288
CD39+ CD8br %CD8br	CD	Weighted median	85	0.0617227	0.0268415	0.021475	0.00911339	0.114332	1.06367	1.00916	1.12112	0.1718
CD39+ CD8br %CD8br	CD	MR Egger	85	0.0337862	0.0481078	0.484456	-0.0605051	0.128077	1.03436	0.941289	1.13664	0.946266
CD39+ CD8br %CD8br	CD	Simple mode	85	0.0871876	0.0513369	0.0931446	-0.0134327	0.187808	1.0911	0.986657	1.2066	0.745157
CD39+ CD8br %CD8br	CD	Weighted mode	85	0.0705877	0.0390733	0.0744142	-0.00599595	0.147171	1.07314	0.994022	1.15855	0.595313
CD39+ CD8br %T cell	CD	Inverse variance weighted	85	0.0378749	0.0179145	0.034498	0.00276246	0.0729874	1.0386	1.00277	1.07572	0.068996
CD39+ CD8br %T cell	CD	Weighted median	85	0.0420645	0.0261329	0.107477	-0.00915593	0.093285	1.04296	0.990886	1.09777	0.279577
CD39+ CD8br %T cell	CD	MR Egger	85	0.0150708	0.0467262	0.747859	-0.0765126	0.106654	1.01518	0.926341	1.11255	0.946266
CD39+ CD8br %T cell	CD	Simple mode	85	0.0393505	0.0502666	0.435925	-0.059172	0.137873	1.04013	0.942545	1.14783	0.87185
CD39+ CD8br %T cell	CD	Weighted mode	85	0.0434974	0.0363737	0.235121	-0.0277951	0.11479	1.04446	0.972588	1.12164	0.62699
CD39+ CD8br AC	CD	Inverse variance weighted	85	0.0424813	0.0182664	0.0200371	0.00667916	0.0782834	1.0434	1.0067	1.08143	0.0534322
CD39+ CD8br AC	CD	Weighted median	85	0.0428679	0.0265288	0.106116	-0.00912852	0.0948644	1.0438	0.990913	1.09951	0.279577
CD39+ CD8br AC	CD	MR Egger	85	0.0166663	0.0476764	0.727546	-0.0767794	0.110112	1.01681	0.926094	1.1164	0.946266
CD39+ CD8br AC	CD	Simple mode	85	0.0479884	0.0527778	0.365818	-0.0554561	0.151433	1.04916	0.946054	1.1635	0.87185
CD39+ CD8br AC	CD	Weighted mode	85	0.0535271	0.0410501	0.195814	-0.026931	0.133985	1.05499	0.973428	1.14338	0.62699
Secreting Treg AC	CD	Inverse variance weighted	85	0.0577151	0.0181256	0.00145167	0.0221889	0.0932412	1.05941	1.02244	1.09773	0.0116134
Secreting Treg AC	CD	Weighted median	85	0.0420992	0.0285113	0.139788	-0.0137829	0.0979812	1.043	0.986312	1.10294	0.279577
Secreting Treg AC	CD	MR Egger	85	-0.00320844	0.0474616	0.946266	-0.0962332	0.0898163	0.996797	0.908252	1.09397	0.946266
Secreting Treg AC	CD	Simple mode	85	-0.00822791	0.065086	0.899705	-0.135796	0.119341	0.991806	0.87302	1.12675	0.90561
Secreting Treg AC	CD	Weighted mode	85	-0.0343608	0.0543052	0.528625	-0.140799	0.0720774	0.966223	0.868664	1.07474	0.923283
CD25++ CD8br AC	psoriasis	Inverse variance weighted	65	0.0347551	0.0284032	0.22109	-0.0209152	0.0904254	1.03537	0.979302	1.09464	0.442523
CD25++ CD8br AC	psoriasis	Weighted median	65	-0.00849122	0.0430965	0.843806	-0.0929604	0.075978	0.991545	0.91123	1.07894	0.994559
CD25++ CD8br AC	psoriasis	MR Egger	65	-0.0325503	0.050964	0.525339	-0.13244	0.0673392	0.967974	0.875956	1.06966	0.840542
CD25++ CD8br AC	psoriasis	Simple mode	65	0.0239297	0.0730515	0.744304	-0.119251	0.167111	1.02422	0.887585	1.18189	0.938869
CD25++ CD8br AC	psoriasis	Weighted mode	65	0.000428328	0.0457453	0.992558	-0.0892325	0.0900891	1.00043	0.914633	1.09427	0.994473
CD25hi CD45RA+ CD4 not Treg %T cell	psoriasis	Inverse variance weighted	65	0.0461963	0.0285798	0.106009	-0.00982016	0.102213	1.04728	0.990228	1.10762	0.442523
CD25hi CD45RA+ CD4 not Treg %T cell	psoriasis	Weighted median	65	0.0462829	0.0459582	0.313903	-0.0437951	0.136361	1.04737	0.95715	1.1461	0.974942
CD25hi CD45RA+ CD4 not Treg %T cell	psoriasis	MR Egger	65	0.00720651	0.0513619	0.888864	-0.0934628	0.107876	1.00723	0.910772	1.11391	0.926996
CD25hi CD45RA+ CD4 not Treg %T cell	psoriasis	Simple mode	65	0.10713	0.0941347	0.259343	-0.0773742	0.291634	1.11308	0.925543	1.33861	0.938869
CD25hi CD45RA+ CD4 not Treg %T cell	psoriasis	Weighted mode	65	0.0513847	0.0654439	0.435249	-0.0768853	0.179655	1.05273	0.925996	1.1968	0.994473
CD28- CD25++ CD8br %T cell	psoriasis	Inverse variance weighted	65	0.0172506	0.033357	0.605052	-0.0481292	0.0826303	1.0174	0.953011	1.08614	0.605052
CD28- CD25++ CD8br %T cell	psoriasis	Weighted median	65	0.00595464	0.0426401	0.888937	-0.0776199	0.0895292	1.00597	0.925316	1.09366	0.994559
CD28- CD25++ CD8br %T cell	psoriasis	MR Egger	65	-0.00552896	0.0601022	0.926996	-0.123329	0.112271	0.994486	0.883972	1.11882	0.926996
CD28- CD25++ CD8br %T cell	psoriasis	Simple mode	65	0.0428602	0.0769562	0.579509	-0.107974	0.193694	1.04379	0.897651	1.21373	0.938869
CD28- CD25++ CD8br %T cell	psoriasis	Weighted mode	65	0.0276389	0.0439469	0.531643	-0.0584971	0.113775	1.02802	0.943181	1.1205	0.994473
CD28- CD8br %T cell	psoriasis	Inverse variance weighted	65	0.0246792	0.0317692	0.437261	-0.0375885	0.0869469	1.02499	0.963109	1.09084	0.533256
CD28- CD8br %T cell	psoriasis	Weighted median	65	0.0621004	0.0446636	0.164406	-0.0254402	0.149641	1.06407	0.974881	1.16142	0.974942
CD28- CD8br %T cell	psoriasis	MR Egger	65	0.027578	0.0574615	0.632934	-0.0850466	0.140203	1.02796	0.918469	1.15051	0.843912
CD28- CD8br %T cell	psoriasis	Simple mode	65	0.00710195	0.0922412	0.938869	-0.173691	0.187895	1.00713	0.840557	1.20671	0.938869
CD28- CD8br %T cell	psoriasis	Weighted mode	65	0.0555157	0.0526897	0.296012	-0.0477561	0.158788	1.05709	0.953366	1.17209	0.994473
CD39+ CD8br %CD8br	psoriasis	Inverse variance weighted	65	0.0355386	0.0316676	0.261761	-0.0265299	0.0976072	1.03618	0.973819	1.10253	0.442523
CD39+ CD8br %CD8br	psoriasis	Weighted median	65	-0.000306904	0.0450012	0.994559	-0.0885093	0.0878955	0.999693	0.915295	1.09187	0.994559
CD39+ CD8br %CD8br	psoriasis	MR Egger	65	0.0581976	0.0574805	0.315184	-0.0544642	0.170859	1.05992	0.946992	1.18632	0.84049
CD39+ CD8br %CD8br	psoriasis	Simple mode	65	0.0133396	0.0735389	0.856631	-0.130797	0.157476	1.01343	0.877396	1.17055	0.938869
CD39+ CD8br %CD8br	psoriasis	Weighted mode	65	0.000328657	0.0472579	0.994473	-0.0922969	0.0929542	1.00033	0.911834	1.09741	0.994473
CD39+ CD8br %T cell	psoriasis	Inverse variance weighted	65	0.0337626	0.0310306	0.276577	-0.0270574	0.0945827	1.03434	0.973305	1.0992	0.442523
CD39+ CD8br %T cell	psoriasis	Weighted median	65	0.038685	0.0427581	0.365603	-0.045121	0.122491	1.03944	0.955882	1.13031	0.974942
CD39+ CD8br %T cell	psoriasis	MR Egger	65	0.0573719	0.0562741	0.31186	-0.0529252	0.167669	1.05905	0.948451	1.18255	0.84049
CD39+ CD8br %T cell	psoriasis	Simple mode	65	0.053851	0.0713266	0.453024	-0.0859492	0.193651	1.05533	0.917641	1.21367	0.938869
CD39+ CD8br %T cell	psoriasis	Weighted mode	65	0.0166323	0.0495537	0.738239	-0.080493	0.113758	1.01677	0.922661	1.12048	0.994473
CD39+ CD8br AC	psoriasis	Inverse variance weighted	65	0.0418411	0.029222	0.152191	-0.0154341	0.0991162	1.04273	0.984684	1.10419	0.442523
CD39+ CD8br AC	psoriasis	Weighted median	65	0.0266767	0.0434226	0.538984	-0.0584316	0.111785	1.02704	0.943243	1.11827	0.994559
CD39+ CD8br AC	psoriasis	MR Egger	65	0.0702523	0.0527129	0.187419	-0.0330649	0.173569	1.07278	0.967476	1.18954	0.84049
CD39+ CD8br AC	psoriasis	Simple mode	65	0.00549736	0.0706721	0.93824	-0.13302	0.144015	1.00551	0.875448	1.1549	0.938869
CD39+ CD8br AC	psoriasis	Weighted mode	65	0.0235159	0.0456476	0.608215	-0.0659534	0.112985	1.02379	0.936175	1.11962	0.994473
Secreting Treg AC	psoriasis	Inverse variance weighted	65	0.0220407	0.0302747	0.466599	-0.0372977	0.0813791	1.02229	0.963389	1.08478	0.533256
Secreting Treg AC	psoriasis	Weighted median	65	0.00144285	0.0422277	0.972743	-0.0813234	0.0842091	1.00144	0.921895	1.08786	0.994559
Secreting Treg AC	psoriasis	MR Egger	65	-0.0348221	0.0541789	0.522735	-0.141013	0.0713685	0.965777	0.868478	1.07398	0.840542
Secreting Treg AC	psoriasis	Simple mode	65	0.114168	0.0784546	0.150499	-0.0396032	0.267939	1.12094	0.961171	1.30727	0.938869
Secreting Treg AC	psoriasis	Weighted mode	65	-0.00425652	0.0455944	0.925912	-0.0936215	0.0851084	0.995753	0.910627	1.08884	0.994473
CD25++ CD8br AC	UC	Inverse variance weighted	57	0.0147839	0.0297188	0.618864	-0.0434648	0.0730327	1.01489	0.957466	1.07577	0.748182
CD25++ CD8br AC	UC	Weighted median	57	0.019904	0.0425349	0.639825	-0.0634645	0.103272	1.0201	0.938507	1.10879	0.853099
CD25++ CD8br AC	UC	MR Egger	57	-0.0582913	0.0896426	0.518229	-0.233991	0.117408	0.943375	0.791369	1.12458	0.679185
CD25++ CD8br AC	UC	Simple mode	57	0.0107507	0.0840779	0.898713	-0.154042	0.175543	1.01081	0.857236	1.19189	0.908835
CD25++ CD8br AC	UC	Weighted mode	57	0.00132539	0.0656606	0.983967	-0.127369	0.13002	1.00133	0.880408	1.13885	0.983967
CD25hi CD45RA+ CD4 not Treg %T cell	UC	Inverse variance weighted	57	0.0248188	0.0289733	0.391661	-0.0319689	0.0816065	1.02513	0.968537	1.08503	0.748182
CD25hi CD45RA+ CD4 not Treg %T cell	UC	Weighted median	57	0.0658137	0.0425174	0.12164	-0.0175204	0.149148	1.06803	0.982632	1.16084	0.703495
CD25hi CD45RA+ CD4 not Treg %T cell	UC	MR Egger	57	0.0469639	0.0876591	0.594287	-0.124848	0.218776	1.04808	0.882631	1.24455	0.679185
CD25hi CD45RA+ CD4 not Treg %T cell	UC	Simple mode	57	0.0616616	0.0843636	0.467886	-0.103691	0.227014	1.0636	0.901504	1.25485	0.908835
CD25hi CD45RA+ CD4 not Treg %T cell	UC	Weighted mode	57	0.0542054	0.0664131	0.417852	-0.0759643	0.184375	1.0557	0.926849	1.20247	0.983967
CD28- CD25++ CD8br %T cell	UC	Inverse variance weighted	57	-0.014042	0.0261896	0.591843	-0.0653737	0.0372896	0.986056	0.936717	1.03799	0.748182
CD28- CD25++ CD8br %T cell	UC	Weighted median	57	-0.0245071	0.037367	0.511921	-0.0977465	0.0487322	0.975791	0.906879	1.04994	0.822489
CD28- CD25++ CD8br %T cell	UC	MR Egger	57	-0.0803756	0.0792377	0.314852	-0.235682	0.0749302	0.92277	0.790032	1.07781	0.679185
CD28- CD25++ CD8br %T cell	UC	Simple mode	57	-0.0251388	0.070623	0.72321	-0.16356	0.113282	0.975175	0.849116	1.11995	0.908835
CD28- CD25++ CD8br %T cell	UC	Weighted mode	57	-0.021476	0.0582688	0.71384	-0.135683	0.0927309	0.978753	0.87312	1.09717	0.983967
CD28- CD8br %T cell	UC	Inverse variance weighted	57	-0.0100032	0.0311589	0.748182	-0.0710747	0.0510683	0.990047	0.931392	1.05239	0.748182
CD28- CD8br %T cell	UC	Weighted median	57	-0.0559202	0.0413132	0.175874	-0.136894	0.0250536	0.945615	0.872063	1.02537	0.703495
CD28- CD8br %T cell	UC	MR Egger	57	-0.0107973	0.0943272	0.909285	-0.195679	0.174084	0.989261	0.822276	1.19016	0.909285
CD28- CD8br %T cell	UC	Simple mode	57	-0.131689	0.0870074	0.135766	-0.302224	0.0388451	0.876613	0.739172	1.03961	0.908835
CD28- CD8br %T cell	UC	Weighted mode	57	-0.107492	0.0765538	0.165798	-0.257538	0.042553	0.898083	0.772952	1.04347	0.983967
CD39+ CD8br %CD8br	UC	Inverse variance weighted	57	0.0116665	0.0276898	0.673516	-0.0426056	0.0659385	1.01173	0.958289	1.06816	0.748182
CD39+ CD8br %CD8br	UC	Weighted median	57	-0.00335458	0.0407351	0.934368	-0.0831953	0.0764862	0.996651	0.920171	1.07949	0.934368
CD39+ CD8br %CD8br	UC	MR Egger	57	0.120013	0.0822817	0.150373	-0.041259	0.281285	1.12751	0.959581	1.32483	0.679185
CD39+ CD8br %CD8br	UC	Simple mode	57	0.0108	0.0938908	0.908835	-0.173226	0.194826	1.01086	0.840948	1.2151	0.908835
CD39+ CD8br %CD8br	UC	Weighted mode	57	0.014808	0.0705115	0.834423	-0.123394	0.15301	1.01492	0.883915	1.16534	0.983967
CD39+ CD8br %T cell	UC	Inverse variance weighted	57	0.0138247	0.0278716	0.619884	-0.0408037	0.0684532	1.01392	0.960018	1.07085	0.748182
CD39+ CD8br %T cell	UC	Weighted median	57	0.0115201	0.043299	0.790193	-0.073346	0.0963862	1.01159	0.929279	1.10118	0.903078
CD39+ CD8br %T cell	UC	MR Egger	57	0.0815455	0.0831061	0.33078	-0.0813425	0.244433	1.08496	0.921878	1.2769	0.679185
CD39+ CD8br %T cell	UC	Simple mode	57	-0.0358593	0.0805831	0.658037	-0.193802	0.122084	0.964776	0.823821	1.12985	0.908835
CD39+ CD8br %T cell	UC	Weighted mode	57	-0.00579919	0.0639015	0.928013	-0.131046	0.119448	0.994218	0.877177	1.12687	0.983967
CD39+ CD8br AC	UC	Inverse variance weighted	57	0.0104356	0.0295228	0.723731	-0.0474291	0.0683003	1.01049	0.953678	1.07069	0.748182
CD39+ CD8br AC	UC	Weighted median	57	0.0380467	0.0421647	0.366878	-0.044596	0.120689	1.03878	0.956384	1.12827	0.822489
CD39+ CD8br AC	UC	MR Egger	57	0.0653293	0.088226	0.46216	-0.107594	0.238252	1.06751	0.897992	1.26903	0.679185
CD39+ CD8br AC	UC	Simple mode	57	0.0791365	0.103214	0.446467	-0.123163	0.281436	1.08235	0.88412	1.32503	0.908835
CD39+ CD8br AC	UC	Weighted mode	57	0.0328918	0.0753262	0.664038	-0.114748	0.180531	1.03344	0.891591	1.19785	0.983967
Secreting Treg AC	UC	Inverse variance weighted	57	-0.0174185	0.027948	0.533122	-0.0721965	0.0373595	0.982732	0.930348	1.03807	0.748182
Secreting Treg AC	UC	Weighted median	57	0.0255915	0.0392186	0.514055	-0.0512769	0.10246	1.02592	0.950016	1.10789	0.822489
Secreting Treg AC	UC	MR Egger	57	-0.0761968	0.083648	0.366312	-0.240147	0.0877533	0.926634	0.786512	1.09172	0.679185
Secreting Treg AC	UC	Simple mode	57	-0.0151692	0.0819908	0.853889	-0.175871	0.145533	0.984945	0.838726	1.15666	0.908835
Secreting Treg AC	UC	Weighted mode	57	0.0566813	0.0669429	0.40076	-0.0745267	0.187889	1.05832	0.928183	1.2067	0.983967

## Sheet: Table S7
Table S7:Estimation of a causal relationship between Treg-related immune traits and ADs
outcome	exposure	method	nsnp	b	se	pval	lo_ci	up_ci	or	or_lci95	or_uci95	FDR
SS	CD25++ CD8br AC	Inverse variance weighted	27	0.0365029	0.0379347	0.335921	-0.0378491	0.110855	1.03718	0.962858	1.11723	0.978024
SS	CD25++ CD8br AC	Weighted median	27	-0.0230196	0.0533276	0.665985	-0.127542	0.0815025	0.977243	0.880257	1.08492	0.903466
SS	CD25++ CD8br AC	MR Egger	27	0.039988	0.0711514	0.579111	-0.0994686	0.179445	1.0408	0.905318	1.19655	0.926578
SS	CD25++ CD8br AC	Simple mode	27	-0.0491675	0.102227	0.634566	-0.249533	0.151198	0.952022	0.779165	1.16323	0.977256
SS	CD25++ CD8br AC	Weighted mode	27	-0.072178	0.0770907	0.357748	-0.223276	0.0789198	0.930365	0.799894	1.08212	0.933982
SS	CD25hi CD45RA+ CD4 not Treg %T cell	Inverse variance weighted	27	-0.000514175	0.016541	0.975202	-0.0329346	0.0319063	0.999486	0.967602	1.03242	0.978024
SS	CD25hi CD45RA+ CD4 not Treg %T cell	Weighted median	27	-0.00607236	0.0228612	0.790533	-0.0508803	0.0387356	0.993946	0.950392	1.0395	0.903466
SS	CD25hi CD45RA+ CD4 not Treg %T cell	MR Egger	27	-0.0145734	0.0203913	0.481425	-0.0545404	0.0253936	0.985532	0.94692	1.02572	0.926578
SS	CD25hi CD45RA+ CD4 not Treg %T cell	Simple mode	27	0.0127791	0.0333144	0.704401	-0.0525172	0.0780753	1.01286	0.948838	1.0812	0.977256
SS	CD25hi CD45RA+ CD4 not Treg %T cell	Weighted mode	27	-0.00481185	0.0206112	0.817234	-0.0452099	0.0355862	0.9952	0.955797	1.03623	0.933982
SS	CD28- CD25++ CD8br %T cell	Inverse variance weighted	8	-0.0257096	0.0793357	0.745892	-0.181207	0.129788	0.974618	0.834262	1.13859	0.978024
SS	CD28- CD25++ CD8br %T cell	Weighted median	8	-0.00509692	0.0984026	0.958691	-0.197966	0.187772	0.994916	0.820398	1.20656	0.958691
SS	CD28- CD25++ CD8br %T cell	MR Egger	8	-0.0582518	0.174811	0.750299	-0.400882	0.284378	0.943412	0.669729	1.32894	0.982158
SS	CD28- CD25++ CD8br %T cell	Simple mode	8	-0.00663374	0.154209	0.966889	-0.308884	0.295616	0.993388	0.734266	1.34395	0.977256
SS	CD28- CD25++ CD8br %T cell	Weighted mode	8	-0.00176714	0.134501	0.989884	-0.265388	0.261854	0.998234	0.766908	1.29934	0.989884
SS	CD28- CD8br %T cell	Inverse variance weighted	16	0.0297492	0.108799	0.78452	-0.183496	0.242995	1.0302	0.832355	1.27506	0.978024
SS	CD28- CD8br %T cell	Weighted median	16	0.0273446	0.0894919	0.759944	-0.14806	0.202749	1.02772	0.86238	1.22476	0.903466
SS	CD28- CD8br %T cell	MR Egger	16	0.156885	0.275646	0.578269	-0.383381	0.697152	1.16986	0.681553	2.00802	0.926578
SS	CD28- CD8br %T cell	Simple mode	16	-0.00423568	0.146116	0.977256	-0.290623	0.282152	0.995773	0.747797	1.32598	0.977256
SS	CD28- CD8br %T cell	Weighted mode	16	0.0545719	0.115547	0.643515	-0.171899	0.281043	1.05609	0.842064	1.32451	0.933982
SS	CD39+ CD8br %CD8br	Inverse variance weighted	21	0.000797515	0.028952	0.978024	-0.0559485	0.0575435	1.0008	0.945588	1.05923	0.978024
SS	CD39+ CD8br %CD8br	Weighted median	21	0.0369065	0.0418653	0.378018	-0.0451494	0.118962	1.0376	0.955855	1.12633	0.903466
SS	CD39+ CD8br %CD8br	MR Egger	21	0.0034771	0.0405475	0.932559	-0.075996	0.0829502	1.00348	0.92682	1.08649	0.982158
SS	CD39+ CD8br %CD8br	Simple mode	21	-0.00486798	0.0625748	0.938765	-0.127515	0.117779	0.995144	0.880281	1.125	0.977256
SS	CD39+ CD8br %CD8br	Weighted mode	21	0.0330192	0.0422886	0.444061	-0.0498665	0.115905	1.03357	0.951356	1.12289	0.933982
SS	CD39+ CD8br %T cell	Inverse variance weighted	20	0.0339627	0.0404248	0.400826	-0.0452698	0.113195	1.03455	0.95574	1.11985	0.978024
SS	CD39+ CD8br %T cell	Weighted median	20	0.0294836	0.0534063	0.580905	-0.0751926	0.13416	1.02992	0.927565	1.14358	0.903466
SS	CD39+ CD8br %T cell	MR Egger	20	0.0434939	0.063752	0.503775	-0.08146	0.168448	1.04445	0.92177	1.18347	0.926578
SS	CD39+ CD8br %T cell	Simple mode	20	-0.00729224	0.0743709	0.922918	-0.153059	0.138475	0.992734	0.858079	1.14852	0.977256
SS	CD39+ CD8br %T cell	Weighted mode	20	0.0293658	0.0581117	0.619137	-0.0845332	0.143265	1.0298	0.918941	1.15404	0.933982
SS	CD39+ CD8br AC	Inverse variance weighted	24	-0.00319128	0.0282699	0.910121	-0.0586002	0.0522177	0.996814	0.943084	1.05361	0.978024
SS	CD39+ CD8br AC	Weighted median	24	0.017084	0.0424538	0.68738	-0.0661254	0.100293	1.01723	0.936013	1.1055	0.903466
SS	CD39+ CD8br AC	MR Egger	24	0.000905515	0.0400336	0.982158	-0.0775604	0.0793714	1.00091	0.925371	1.08261	0.982158
SS	CD39+ CD8br AC	Simple mode	24	-0.0853318	0.0677092	0.220209	-0.218042	0.0473782	0.918208	0.804092	1.04852	0.977256
SS	CD39+ CD8br AC	Weighted mode	24	0.0173331	0.0402025	0.670377	-0.0614638	0.09613	1.01748	0.940387	1.1009	0.933982
SS	Secreting Treg AC	Inverse variance weighted	23	0.00148538	0.0162996	0.92739	-0.0304619	0.0334326	1.00149	0.969997	1.034	0.978024
SS	Secreting Treg AC	Weighted median	23	0.00584662	0.0176586	0.740575	-0.0287642	0.0404574	1.00586	0.971646	1.04129	0.903466
SS	Secreting Treg AC	MR Egger	23	-0.0214823	0.0181089	0.248759	-0.0569757	0.0140112	0.978747	0.944617	1.01411	0.926578
SS	Secreting Treg AC	Simple mode	23	0.0253245	0.024644	0.315298	-0.0229777	0.0736267	1.02565	0.977284	1.0764	0.977256
SS	Secreting Treg AC	Weighted mode	23	0.00487195	0.0138336	0.728054	-0.022242	0.0319859	1.00488	0.978004	1.0325	0.933982
SLE	CD25++ CD8br AC	Inverse variance weighted	27	-0.0124497	0.0608113	0.837785	-0.13164	0.10674	0.987627	0.876657	1.11265	0.890522
SLE	CD25++ CD8br AC	Weighted median	27	0.10327	0.082669	0.211593	-0.0587614	0.265301	1.10879	0.942932	1.30382	0.423186
SLE	CD25++ CD8br AC	MR Egger	27	0.14062	0.10805	0.204974	-0.0711573	0.352398	1.15099	0.931315	1.42247	0.44544
SLE	CD25++ CD8br AC	Simple mode	27	0.132849	0.17581	0.456657	-0.211739	0.477438	1.14208	0.809176	1.61194	0.547477
SLE	CD25++ CD8br AC	Weighted mode	27	0.149071	0.109732	0.185975	-0.0660035	0.364146	1.16076	0.936128	1.43928	0.460143
SLE	CD25hi CD45RA+ CD4 not Treg %T cell	Inverse variance weighted	27	-0.013055	0.0258807	0.613959	-0.0637812	0.0376712	0.98703	0.93821	1.03839	0.818613
SLE	CD25hi CD45RA+ CD4 not Treg %T cell	Weighted median	27	-0.0231079	0.0363501	0.524968	-0.094354	0.0481382	0.977157	0.909961	1.04932	0.699958
SLE	CD25hi CD45RA+ CD4 not Treg %T cell	MR Egger	27	-0.0346458	0.0318575	0.287179	-0.0970866	0.0277949	0.965947	0.907477	1.02818	0.44544
SLE	CD25hi CD45RA+ CD4 not Treg %T cell	Simple mode	27	-0.0634309	0.0543729	0.253965	-0.170002	0.0431399	0.938539	0.843663	1.04408	0.425208
SLE	CD25hi CD45RA+ CD4 not Treg %T cell	Weighted mode	27	-0.0384387	0.0333114	0.25903	-0.103729	0.0268517	0.962291	0.901469	1.02722	0.460143
SLE	CD28- CD25++ CD8br %T cell	Inverse variance weighted	8	0.195483	0.146887	0.183241	-0.092415	0.483382	1.2159	0.911727	1.62155	0.732963
SLE	CD28- CD25++ CD8br %T cell	Weighted median	8	0.373699	0.181797	0.039823	0.0173762	0.730022	1.4531	1.01753	2.07513	0.318584
SLE	CD28- CD25++ CD8br %T cell	MR Egger	8	0.438069	0.331759	0.234819	-0.212178	1.08832	1.54971	0.80882	2.96927	0.44544
SLE	CD28- CD25++ CD8br %T cell	Simple mode	8	0.389725	0.322239	0.265755	-0.241863	1.02131	1.47657	0.785164	2.77684	0.425208
SLE	CD28- CD25++ CD8br %T cell	Weighted mode	8	0.443544	0.28903	0.168757	-0.122956	1.01004	1.55822	0.884303	2.74572	0.460143
SLE	CD28- CD8br %T cell	Inverse variance weighted	16	-0.0931485	0.112266	0.4067	-0.313189	0.126892	0.911058	0.731112	1.13529	0.818613
SLE	CD28- CD8br %T cell	Weighted median	16	-0.208055	0.11891	0.0801737	-0.44112	0.0250094	0.812162	0.643316	1.02532	0.320695
SLE	CD28- CD8br %T cell	MR Egger	16	-0.102891	0.28535	0.723796	-0.662178	0.456395	0.902225	0.515727	1.57837	0.723796
SLE	CD28- CD8br %T cell	Simple mode	16	-0.220192	0.174662	0.226685	-0.562529	0.122146	0.802365	0.569766	1.12992	0.425208
SLE	CD28- CD8br %T cell	Weighted mode	16	-0.215123	0.141701	0.149771	-0.492857	0.0626116	0.806442	0.610878	1.06461	0.460143
SLE	CD39+ CD8br %CD8br	Inverse variance weighted	21	0.0668147	0.0460828	0.147091	-0.0235075	0.157137	1.0691	0.976767	1.17016	0.732963
SLE	CD39+ CD8br %CD8br	Weighted median	21	0.0847504	0.0661697	0.200262	-0.0449422	0.214443	1.08845	0.956053	1.23917	0.423186
SLE	CD39+ CD8br %CD8br	MR Egger	21	0.0775738	0.0646417	0.244867	-0.0491239	0.204272	1.08066	0.952063	1.22663	0.44544
SLE	CD39+ CD8br %CD8br	Simple mode	21	0.10457	0.0908326	0.26321	-0.0734614	0.282602	1.11023	0.929172	1.32658	0.425208
SLE	CD39+ CD8br %CD8br	Weighted mode	21	0.0552601	0.0571476	0.345107	-0.0567493	0.167269	1.05682	0.944831	1.18207	0.460143
SLE	CD39+ CD8br %T cell	Inverse variance weighted	20	0.0412238	0.0638069	0.518233	-0.0838377	0.166285	1.04209	0.919581	1.18091	0.818613
SLE	CD39+ CD8br %T cell	Weighted median	20	-0.00158061	0.0877346	0.985626	-0.17354	0.170379	0.998421	0.840683	1.18575	0.985626
SLE	CD39+ CD8br %T cell	MR Egger	20	0.088646	0.100583	0.38976	-0.108496	0.285788	1.09269	0.897182	1.33081	0.44544
SLE	CD39+ CD8br %T cell	Simple mode	20	0.197066	0.135019	0.160752	-0.0675708	0.461704	1.21782	0.934662	1.58678	0.425208
SLE	CD39+ CD8br %T cell	Weighted mode	20	0.0199425	0.0914273	0.829658	-0.159255	0.19914	1.02014	0.852779	1.22035	0.94818
SLE	CD39+ CD8br AC	Inverse variance weighted	24	-0.00613779	0.044592	0.890522	-0.0935382	0.0812626	0.993881	0.910703	1.08466	0.890522
SLE	CD39+ CD8br AC	Weighted median	24	-0.0681874	0.0626109	0.276125	-0.190905	0.05453	0.934085	0.826211	1.05604	0.4418
SLE	CD39+ CD8br AC	MR Egger	24	-0.0565295	0.0631462	0.380362	-0.180296	0.0672371	0.945039	0.835023	1.06955	0.44544
SLE	CD39+ CD8br AC	Simple mode	24	0.0656685	0.0912616	0.479043	-0.113204	0.244541	1.06787	0.892968	1.27704	0.547477
SLE	CD39+ CD8br AC	Weighted mode	24	-0.0603326	0.059619	0.322081	-0.177186	0.0565206	0.941451	0.837624	1.05815	0.460143
SLE	Secreting Treg AC	Inverse variance weighted	23	0.0190075	0.0281291	0.499217	-0.0361256	0.0741406	1.01919	0.964519	1.07696	0.818613
SLE	Secreting Treg AC	Weighted median	23	0.0017697	0.02822	0.949997	-0.0535414	0.0570808	1.00177	0.947867	1.05874	0.985626
SLE	Secreting Treg AC	MR Egger	23	-0.0276782	0.0296254	0.360782	-0.085744	0.0303875	0.972701	0.917829	1.03085	0.44544
SLE	Secreting Treg AC	Simple mode	23	-0.011208	0.0462499	0.810765	-0.101858	0.0794419	0.988855	0.903158	1.08268	0.810765
SLE	Secreting Treg AC	Weighted mode	23	-0.00108899	0.0238677	0.96402	-0.0478698	0.0456918	0.998912	0.953258	1.04675	0.96402
RA	CD25++ CD8br AC	Inverse variance weighted	27	-0.0105287	0.0177104	0.552181	-0.0452411	0.0241836	0.989526	0.955767	1.02448	0.873861
RA	CD25++ CD8br AC	Weighted median	27	-0.0082249	0.0239377	0.73115	-0.0551428	0.038693	0.991809	0.94635	1.03945	0.960077
RA	CD25++ CD8br AC	MR Egger	27	-0.0196913	0.0330444	0.556596	-0.0844583	0.0450757	0.980501	0.91901	1.04611	0.948478
RA	CD25++ CD8br AC	Simple mode	27	-0.0207184	0.0435578	0.638293	-0.106092	0.0646548	0.979495	0.899342	1.06679	0.729478
RA	CD25++ CD8br AC	Weighted mode	27	-0.00811728	0.027214	0.767864	-0.0614568	0.0452223	0.991916	0.940394	1.04626	0.887214
RA	CD25hi CD45RA+ CD4 not Treg %T cell	Inverse variance weighted	27	0.00512019	0.0114731	0.655396	-0.017367	0.0276074	1.00513	0.982783	1.02799	0.873861
RA	CD25hi CD45RA+ CD4 not Treg %T cell	Weighted median	27	0.00262583	0.0111997	0.814632	-0.0193256	0.0245773	1.00263	0.98086	1.02488	0.960077
RA	CD25hi CD45RA+ CD4 not Treg %T cell	MR Egger	27	-0.010903	0.0133537	0.421941	-0.0370763	0.0152703	0.989156	0.963603	1.01539	0.948478
RA	CD25hi CD45RA+ CD4 not Treg %T cell	Simple mode	27	0.0115375	0.0160042	0.477401	-0.0198307	0.0429057	1.0116	0.980365	1.04384	0.729478
RA	CD25hi CD45RA+ CD4 not Treg %T cell	Weighted mode	27	-0.00158462	0.00981564	0.872996	-0.0208233	0.017654	0.998417	0.979392	1.01781	0.887214
RA	CD28- CD25++ CD8br %T cell	Inverse variance weighted	8	0.00153105	0.0371606	0.967136	-0.0713038	0.0743658	1.00153	0.931179	1.0772	0.967136
RA	CD28- CD25++ CD8br %T cell	Weighted median	8	-0.0156932	0.0474827	0.741019	-0.108759	0.0773728	0.984429	0.896946	1.08044	0.960077
RA	CD28- CD25++ CD8br %T cell	MR Egger	8	0.0514084	0.0822142	0.554797	-0.109732	0.212548	1.05275	0.896075	1.23683	0.948478
RA	CD28- CD25++ CD8br %T cell	Simple mode	8	-0.0404172	0.0794395	0.626546	-0.196119	0.115284	0.960389	0.821915	1.12219	0.729478
RA	CD28- CD25++ CD8br %T cell	Weighted mode	8	-0.028648	0.079668	0.729755	-0.184797	0.127501	0.971758	0.831273	1.13599	0.887214
RA	CD28- CD8br %T cell	Inverse variance weighted	16	0.049047	0.173308	0.777174	-0.290637	0.388731	1.05027	0.747787	1.47511	0.888199
RA	CD28- CD8br %T cell	Weighted median	16	-0.00297086	0.0427125	0.944548	-0.0866873	0.0807456	0.997034	0.916964	1.0841	0.960077
RA	CD28- CD8br %T cell	MR Egger	16	0.126611	0.444359	0.779869	-0.744333	0.997555	1.13498	0.475051	2.71164	0.948478
RA	CD28- CD8br %T cell	Simple mode	16	-0.00619008	0.0559036	0.9133	-0.115761	0.103381	0.993829	0.890688	1.10891	0.9133
RA	CD28- CD8br %T cell	Weighted mode	16	-0.00619008	0.0429084	0.887214	-0.0902906	0.0779104	0.993829	0.913666	1.08103	0.887214
RA	CD39+ CD8br %CD8br	Inverse variance weighted	21	-0.0210291	0.0138507	0.128947	-0.0481766	0.00611834	0.97919	0.952965	1.00614	0.873861
RA	CD39+ CD8br %CD8br	Weighted median	21	-0.0127061	0.0204118	0.533619	-0.0527133	0.027301	0.987374	0.948652	1.02768	0.960077
RA	CD39+ CD8br %CD8br	MR Egger	21	-0.0015245	0.0189753	0.936806	-0.038716	0.035667	0.998477	0.962024	1.03631	0.948478
RA	CD39+ CD8br %CD8br	Simple mode	21	-0.0282951	0.033776	0.412082	-0.094496	0.0379058	0.972101	0.909831	1.03863	0.729478
RA	CD39+ CD8br %CD8br	Weighted mode	21	-0.00314011	0.0169801	0.855147	-0.0364211	0.0301409	0.996865	0.964234	1.0306	0.887214
RA	CD39+ CD8br %T cell	Inverse variance weighted	20	-0.0228487	0.0215444	0.288899	-0.0650756	0.0193783	0.97741	0.936997	1.01957	0.873861
RA	CD39+ CD8br %T cell	Weighted median	20	-0.00141165	0.0282012	0.960077	-0.056686	0.0538627	0.998589	0.944891	1.05534	0.960077
RA	CD39+ CD8br %T cell	MR Egger	20	0.017859	0.0325268	0.589716	-0.0458936	0.0816115	1.01802	0.955144	1.08503	0.948478
RA	CD39+ CD8br %T cell	Simple mode	20	-0.0822575	0.054469	0.147452	-0.189017	0.0245018	0.921035	0.827773	1.0248	0.589808
RA	CD39+ CD8br %T cell	Weighted mode	20	0.026825	0.0293545	0.372257	-0.0307097	0.0843598	1.02719	0.969757	1.08802	0.887214
RA	CD39+ CD8br AC	Inverse variance weighted	24	-0.0143666	0.0164713	0.383088	-0.0466505	0.0179172	0.985736	0.954421	1.01808	0.873861
RA	CD39+ CD8br AC	Weighted median	24	0.0238288	0.0209545	0.255468	-0.0172421	0.0648997	1.02411	0.982906	1.06705	0.960077
RA	CD39+ CD8br AC	MR Egger	24	0.00152452	0.023325	0.948478	-0.0441926	0.0472416	1.00153	0.95677	1.04838	0.948478
RA	CD39+ CD8br AC	Simple mode	24	-0.0723873	0.0475395	0.141471	-0.165565	0.0207901	0.930171	0.847415	1.02101	0.589808
RA	CD39+ CD8br AC	Weighted mode	24	0.0244682	0.020002	0.233606	-0.0147356	0.063672	1.02477	0.985372	1.06574	0.887214
RA	Secreting Treg AC	Inverse variance weighted	23	0.00709011	0.0122466	0.562626	-0.0169132	0.0310934	1.00712	0.983229	1.03158	0.873861
RA	Secreting Treg AC	Weighted median	23	0.00939437	0.00869527	0.279964	-0.00764835	0.0264371	1.00944	0.992381	1.02679	0.960077
RA	Secreting Treg AC	MR Egger	23	-0.00688339	0.0141549	0.631798	-0.034627	0.0208602	0.99314	0.965966	1.02108	0.948478
RA	Secreting Treg AC	Simple mode	23	-0.0118745	0.0163061	0.474158	-0.0438344	0.0200855	0.988196	0.957112	1.02029	0.729478
RA	Secreting Treg AC	Weighted mode	23	0.0115268	0.0077022	0.148718	-0.00356953	0.0266231	1.01159	0.996437	1.02698	0.887214
DM	CD25++ CD8br AC	Inverse variance weighted	27	-0.116185	0.0870702	0.182079	-0.286842	0.0544727	0.890311	0.75063	1.05598	0.382402
DM	CD25++ CD8br AC	Weighted median	27	-0.0832205	0.122321	0.496285	-0.322969	0.156528	0.920148	0.723996	1.16944	0.773812
DM	CD25++ CD8br AC	MR Egger	27	-0.0679912	0.160151	0.6748	-0.381887	0.245904	0.934269	0.682572	1.27878	0.941076
DM	CD25++ CD8br AC	Simple mode	27	-0.296931	0.195888	0.14163	-0.680872	0.0870103	0.743095	0.506175	1.09091	0.291909
DM	CD25++ CD8br AC	Weighted mode	27	-0.0903276	0.152877	0.559722	-0.389966	0.209311	0.913632	0.67708	1.23283	0.746296
DM	CD25hi CD45RA+ CD4 not Treg %T cell	Inverse variance weighted	27	0.0751294	0.0574809	0.191201	-0.037533	0.187792	1.07802	0.963163	1.20658	0.382402
DM	CD25hi CD45RA+ CD4 not Treg %T cell	Weighted median	27	0.0782331	0.0751818	0.298068	-0.0691232	0.225589	1.08137	0.933212	1.25306	0.629884
DM	CD25hi CD45RA+ CD4 not Treg %T cell	MR Egger	27	0.0121001	0.0690063	0.862219	-0.123152	0.147352	1.01217	0.884129	1.15876	0.941076
DM	CD25hi CD45RA+ CD4 not Treg %T cell	Simple mode	27	0.172396	0.112249	0.13666	-0.0476119	0.392404	1.18815	0.953504	1.48054	0.291909
DM	CD25hi CD45RA+ CD4 not Treg %T cell	Weighted mode	27	0.0564796	0.0706906	0.431547	-0.082074	0.195033	1.05811	0.921204	1.21535	0.746296
DM	CD28- CD25++ CD8br %T cell	Inverse variance weighted	8	-0.33222	0.199292	0.0955142	-0.722832	0.0583924	0.717329	0.485375	1.06013	0.382057
DM	CD28- CD25++ CD8br %T cell	Weighted median	8	-0.32178	0.244316	0.187817	-0.800639	0.15708	0.724858	0.449042	1.17009	0.629884
DM	CD28- CD25++ CD8br %T cell	MR Egger	8	-0.0340259	0.44151	0.941076	-0.899386	0.831334	0.966546	0.40682	2.29638	0.941076
DM	CD28- CD25++ CD8br %T cell	Simple mode	8	-0.185382	0.354489	0.617145	-0.880181	0.509417	0.830787	0.414708	1.66432	0.617145
DM	CD28- CD25++ CD8br %T cell	Weighted mode	8	-0.303593	0.347188	0.410877	-0.984081	0.376896	0.738162	0.373783	1.45775	0.746296
DM	CD28- CD8br %T cell	Inverse variance weighted	16	0.0256148	0.14312	0.857958	-0.254901	0.306131	1.02595	0.774993	1.35816	0.857958
DM	CD28- CD8br %T cell	Weighted median	16	0.0415424	0.203663	0.838372	-0.357636	0.440721	1.04242	0.699327	1.55383	0.838372
DM	CD28- CD8br %T cell	MR Egger	16	0.116342	0.36581	0.75515	-0.600646	0.833329	1.12338	0.548457	2.30097	0.941076
DM	CD28- CD8br %T cell	Simple mode	16	-0.192358	0.318894	0.555385	-0.817391	0.432675	0.825011	0.441582	1.54137	0.617145
DM	CD28- CD8br %T cell	Weighted mode	16	0.105727	0.268187	0.698961	-0.41992	0.631374	1.11152	0.657099	1.88019	0.798813
DM	CD39+ CD8br %CD8br	Inverse variance weighted	21	0.0684686	0.0728454	0.347261	-0.0743084	0.211246	1.07087	0.928385	1.23522	0.463014
DM	CD39+ CD8br %CD8br	Weighted median	21	0.0529543	0.0957825	0.580359	-0.134779	0.240688	1.05438	0.873909	1.27212	0.773812
DM	CD39+ CD8br %CD8br	MR Egger	21	0.0902451	0.102273	0.388591	-0.11021	0.2907	1.09444	0.895646	1.33736	0.777181
DM	CD39+ CD8br %CD8br	Simple mode	21	0.209554	0.138514	0.145954	-0.0619334	0.481041	1.23313	0.939945	1.61776	0.291909
DM	CD39+ CD8br %CD8br	Weighted mode	21	0.0600977	0.0938131	0.529048	-0.123776	0.243971	1.06194	0.883578	1.27631	0.746296
DM	CD39+ CD8br %T cell	Inverse variance weighted	20	0.0987602	0.10125	0.329359	-0.0996906	0.297211	1.1038	0.905117	1.3461	0.463014
DM	CD39+ CD8br %T cell	Weighted median	20	0.138682	0.138004	0.314942	-0.131807	0.40917	1.14876	0.87651	1.50557	0.629884
DM	CD39+ CD8br %T cell	MR Egger	20	0.212249	0.159609	0.200191	-0.100586	0.525083	1.23646	0.904307	1.6906	0.533842
DM	CD39+ CD8br %T cell	Simple mode	20	0.186155	0.197642	0.358077	-0.201224	0.573535	1.20461	0.817729	1.77453	0.572924
DM	CD39+ CD8br %T cell	Weighted mode	20	0.143345	0.136513	0.306869	-0.12422	0.410909	1.15413	0.883186	1.50819	0.746296
DM	CD39+ CD8br AC	Inverse variance weighted	24	0.158829	0.070441	0.0241473	0.0207644	0.296893	1.17214	1.02098	1.34567	0.193179
DM	CD39+ CD8br AC	Weighted median	24	0.236772	0.0986676	0.016409	0.0433831	0.43016	1.26715	1.04434	1.5375	0.131272
DM	CD39+ CD8br AC	MR Egger	24	0.166093	0.0994646	0.109115	-0.0288581	0.361043	1.18068	0.971554	1.43483	0.533842
DM	CD39+ CD8br AC	Simple mode	24	0.213436	0.134467	0.126105	-0.05012	0.476992	1.23792	0.951115	1.61122	0.291909
DM	CD39+ CD8br AC	Weighted mode	24	0.220548	0.101769	0.0408245	0.0210819	0.420015	1.24676	1.02131	1.52198	0.326596
DM	Secreting Treg AC	Inverse variance weighted	23	-0.0247663	0.0394848	0.530505	-0.102157	0.052624	0.975538	0.902888	1.05403	0.606292
DM	Secreting Treg AC	Weighted median	23	0.014875	0.043737	0.733781	-0.0708496	0.1006	1.01499	0.931602	1.10583	0.838372
DM	Secreting Treg AC	MR Egger	23	-0.067875	0.0458336	0.153482	-0.157709	0.0219588	0.934377	0.854098	1.0222	0.533842
DM	Secreting Treg AC	Simple mode	23	-0.0362471	0.0679379	0.599015	-0.169405	0.0969113	0.964402	0.844167	1.10176	0.617145
DM	Secreting Treg AC	Weighted mode	23	-0.00577489	0.0384431	0.88196	-0.0811234	0.0695736	0.994242	0.92208	1.07205	0.88196
AD	CD25++ CD8br AC	Inverse variance weighted	27	0.00213515	0.0224205	0.924131	-0.041809	0.0460794	1.00214	0.959053	1.04716	0.924131
AD	CD25++ CD8br AC	Weighted median	27	-0.0137724	0.0227006	0.544052	-0.0582656	0.0307208	0.986322	0.943399	1.0312	0.621774
AD	CD25++ CD8br AC	MR Egger	27	0.004304	0.0419296	0.919061	-0.0778779	0.086486	1.00431	0.925077	1.09034	0.919061
AD	CD25++ CD8br AC	Simple mode	27	-0.022676	0.0351309	0.524278	-0.0915325	0.0461806	0.977579	0.912532	1.04726	0.972094
AD	CD25++ CD8br AC	Weighted mode	27	-0.0207583	0.0240621	0.396193	-0.0679199	0.0264034	0.979456	0.934335	1.02676	0.651686
AD	CD25hi CD45RA+ CD4 not Treg %T cell	Inverse variance weighted	27	-0.00470525	0.00721092	0.514068	-0.0188387	0.00942816	0.995306	0.981338	1.00947	0.685424
AD	CD25hi CD45RA+ CD4 not Treg %T cell	Weighted median	27	-0.0138697	0.00974543	0.154677	-0.0329708	0.00523133	0.986226	0.967567	1.00525	0.463221
AD	CD25hi CD45RA+ CD4 not Treg %T cell	MR Egger	27	-0.0104506	0.0088855	0.250619	-0.0278662	0.00696502	0.989604	0.972519	1.00699	0.919061
AD	CD25hi CD45RA+ CD4 not Treg %T cell	Simple mode	27	-0.00357033	0.0142155	0.803667	-0.0314327	0.0242921	0.996436	0.969056	1.02459	0.972094
AD	CD25hi CD45RA+ CD4 not Treg %T cell	Weighted mode	27	-0.011978	0.00953939	0.220415	-0.0306752	0.0067192	0.988093	0.969791	1.00674	0.651686
AD	CD28- CD25++ CD8br %T cell	Inverse variance weighted	8	0.0736096	0.0367617	0.0452479	0.0015566	0.145663	1.07639	1.00156	1.15681	0.361983
AD	CD28- CD25++ CD8br %T cell	Weighted median	8	0.0331603	0.0484937	0.494098	-0.0618874	0.128208	1.03372	0.939989	1.13679	0.621774
AD	CD28- CD25++ CD8br %T cell	MR Egger	8	0.0643847	0.0882046	0.492925	-0.108496	0.237266	1.0665	0.897182	1.26778	0.919061
AD	CD28- CD25++ CD8br %T cell	Simple mode	8	0.00620255	0.0792317	0.939793	-0.149092	0.161497	1.00622	0.86149	1.17527	0.972094
AD	CD28- CD25++ CD8br %T cell	Weighted mode	8	0.0124511	0.075438	0.873569	-0.135407	0.16031	1.01253	0.87336	1.17387	0.873569
AD	CD28- CD8br %T cell	Inverse variance weighted	16	-0.0410316	0.0434175	0.344634	-0.12613	0.0440667	0.959799	0.8815	1.04505	0.685424
AD	CD28- CD8br %T cell	Weighted median	16	-0.0449629	0.0360545	0.212367	-0.11563	0.0257038	0.956033	0.890805	1.02604	0.463221
AD	CD28- CD8br %T cell	MR Egger	16	-0.101305	0.109928	0.372364	-0.316763	0.114153	0.903657	0.728503	1.12092	0.919061
AD	CD28- CD8br %T cell	Simple mode	16	-0.056862	0.0417484	0.193298	-0.138689	0.0249649	0.944724	0.870499	1.02528	0.743849
AD	CD28- CD8br %T cell	Weighted mode	16	-0.0382277	0.0407787	0.363381	-0.118154	0.0416986	0.962494	0.888559	1.04258	0.651686
AD	CD39+ CD8br %CD8br	Inverse variance weighted	21	-0.0111095	0.0146791	0.449154	-0.0398806	0.0176615	0.988952	0.960904	1.01782	0.685424
AD	CD39+ CD8br %CD8br	Weighted median	21	-0.0204382	0.0173635	0.239165	-0.0544707	0.0135943	0.979769	0.946986	1.01369	0.463221
AD	CD39+ CD8br %CD8br	MR Egger	21	-0.00958617	0.0210888	0.654575	-0.0509203	0.0317479	0.99046	0.950354	1.03226	0.919061
AD	CD39+ CD8br %CD8br	Simple mode	21	0.0279412	0.0251064	0.278943	-0.0212673	0.0771497	1.02834	0.978957	1.0802	0.743849
AD	CD39+ CD8br %CD8br	Weighted mode	21	-0.00958954	0.016613	0.570225	-0.0421511	0.022972	0.990456	0.958725	1.02324	0.651686
AD	CD39+ CD8br %T cell	Inverse variance weighted	20	-0.0151165	0.0183303	0.409555	-0.0510438	0.0208108	0.984997	0.950237	1.02103	0.685424
AD	CD39+ CD8br %T cell	Weighted median	20	-0.0260362	0.0245812	0.289513	-0.0742155	0.022143	0.9743	0.928472	1.02239	0.463221
AD	CD39+ CD8br %T cell	MR Egger	20	-0.00448396	0.0295229	0.880971	-0.0623489	0.053381	0.995526	0.939555	1.05483	0.919061
AD	CD39+ CD8br %T cell	Simple mode	20	-0.00125486	0.0354016	0.972094	-0.0706421	0.0681324	0.998746	0.931795	1.07051	0.972094
AD	CD39+ CD8br %T cell	Weighted mode	20	-0.0169043	0.0268681	0.536737	-0.0695657	0.0357571	0.983238	0.932799	1.0364	0.651686
AD	CD39+ CD8br AC	Inverse variance weighted	24	0.00725299	0.0163506	0.657339	-0.0247943	0.0393002	1.00728	0.975511	1.04008	0.751244
AD	CD39+ CD8br AC	Weighted median	24	0.0302243	0.0198505	0.127859	-0.00868266	0.0691313	1.03069	0.991355	1.07158	0.463221
AD	CD39+ CD8br AC	MR Egger	24	0.031466	0.022382	0.173733	-0.0124028	0.0753348	1.03197	0.987674	1.07825	0.919061
AD	CD39+ CD8br AC	Simple mode	24	-0.00244149	0.0332048	0.942021	-0.0675228	0.0626399	0.997561	0.934706	1.06464	0.972094
AD	CD39+ CD8br AC	Weighted mode	24	0.0381752	0.0217642	0.0927411	-0.00448259	0.0808329	1.03891	0.995527	1.08419	0.651686
AD	Secreting Treg AC	Inverse variance weighted	23	-0.00852004	0.0104558	0.415152	-0.0290135	0.0119734	0.991516	0.971403	1.01205	0.685424
AD	Secreting Treg AC	Weighted median	23	-0.00225033	0.00750872	0.764409	-0.0169674	0.0124668	0.997752	0.983176	1.01254	0.764409
AD	Secreting Treg AC	MR Egger	23	-0.00318512	0.0127757	0.805542	-0.0282254	0.0218552	0.99682	0.972169	1.0221	0.919061
AD	Secreting Treg AC	Simple mode	23	-0.0166715	0.0132064	0.220031	-0.042556	0.00921307	0.983467	0.958337	1.00926	0.743849
AD	Secreting Treg AC	Weighted mode	23	-0.00550419	0.00672061	0.42157	-0.0186766	0.00766821	0.994511	0.981497	1.0077	0.651686
CD	CD25++ CD8br AC	Inverse variance weighted	27	0.0338973	0.040281	0.400056	-0.0450535	0.112848	1.03448	0.955946	1.11946	0.752174
CD	CD25++ CD8br AC	Weighted median	27	-0.00258336	0.0600977	0.965713	-0.120375	0.115208	0.99742	0.886588	1.12211	0.965713
CD	CD25++ CD8br AC	MR Egger	27	-0.00297396	0.0746954	0.968557	-0.149377	0.143429	0.99703	0.861244	1.15422	0.968557
CD	CD25++ CD8br AC	Simple mode	27	0.0164528	0.0952551	0.864206	-0.170247	0.203153	1.01659	0.843456	1.22526	0.864206
CD	CD25++ CD8br AC	Weighted mode	27	0.013515	0.0733523	0.855249	-0.130256	0.157286	1.01361	0.877871	1.17033	0.940855
CD	CD25hi CD45RA+ CD4 not Treg %T cell	Inverse variance weighted	27	-0.0154453	0.0190467	0.417415	-0.0527769	0.0218863	0.984673	0.948592	1.02213	0.752174
CD	CD25hi CD45RA+ CD4 not Treg %T cell	Weighted median	27	-0.0230053	0.0253834	0.36477	-0.0727568	0.0267461	0.977257	0.929827	1.02711	0.965713
CD	CD25hi CD45RA+ CD4 not Treg %T cell	MR Egger	27	-0.0195003	0.0234631	0.413782	-0.065488	0.0264874	0.980689	0.93661	1.02684	0.968557
CD	CD25hi CD45RA+ CD4 not Treg %T cell	Simple mode	27	-0.0345972	0.0394949	0.389056	-0.112007	0.0428128	0.965994	0.894038	1.04374	0.864206
CD	CD25hi CD45RA+ CD4 not Treg %T cell	Weighted mode	27	-0.0177382	0.0241003	0.468312	-0.0649749	0.0294985	0.982418	0.937091	1.02994	0.896324
CD	CD28- CD25++ CD8br %T cell	Inverse variance weighted	8	-0.0512321	0.0919466	0.577395	-0.231447	0.128983	0.950058	0.793384	1.13767	0.752174
CD	CD28- CD25++ CD8br %T cell	Weighted median	8	0.063191	0.125146	0.613603	-0.182096	0.308478	1.06523	0.833521	1.36135	0.965713
CD	CD28- CD25++ CD8br %T cell	MR Egger	8	0.137313	0.203701	0.525358	-0.261941	0.536567	1.14719	0.769556	1.71013	0.968557
CD	CD28- CD25++ CD8br %T cell	Simple mode	8	0.081861	0.206018	0.702948	-0.321935	0.485657	1.0853	0.724745	1.62524	0.864206
CD	CD28- CD25++ CD8br %T cell	Weighted mode	8	0.0900266	0.203961	0.672243	-0.309738	0.489791	1.0942	0.733639	1.63197	0.896324
CD	CD28- CD8br %T cell	Inverse variance weighted	16	-0.0625912	0.0999415	0.531132	-0.258477	0.133294	0.939327	0.772227	1.14259	0.752174
CD	CD28- CD8br %T cell	Weighted median	16	-0.0126421	0.0987683	0.898151	-0.206228	0.180944	0.987437	0.813648	1.19835	0.965713
CD	CD28- CD8br %T cell	MR Egger	16	-0.0383246	0.255577	0.882941	-0.539256	0.462607	0.962401	0.583182	1.58821	0.968557
CD	CD28- CD8br %T cell	Simple mode	16	-0.0814027	0.134671	0.554573	-0.345358	0.182552	0.921822	0.707967	1.20028	0.864206
CD	CD28- CD8br %T cell	Weighted mode	16	-0.0737809	0.108535	0.506993	-0.286509	0.138947	0.928875	0.750881	1.14906	0.896324
CD	CD39+ CD8br %CD8br	Inverse variance weighted	21	0.00738878	0.0334675	0.825268	-0.0582075	0.0729851	1.00742	0.943454	1.07571	0.825268
CD	CD39+ CD8br %CD8br	Weighted median	21	0.00427925	0.0449989	0.924238	-0.0839187	0.0924772	1.00429	0.919506	1.09689	0.965713
CD	CD39+ CD8br %CD8br	MR Egger	21	0.0184663	0.0474258	0.701331	-0.0744883	0.111421	1.01864	0.928218	1.11787	0.968557
CD	CD39+ CD8br %CD8br	Simple mode	21	-0.0286278	0.067812	0.677409	-0.161539	0.104284	0.971778	0.850833	1.10992	0.864206
CD	CD39+ CD8br %CD8br	Weighted mode	21	0.00339355	0.0451668	0.940855	-0.0851335	0.0919206	1.0034	0.91839	1.09628	0.940855
CD	CD39+ CD8br %T cell	Inverse variance weighted	20	0.0380523	0.0465732	0.413904	-0.0532311	0.129336	1.03879	0.948161	1.13807	0.752174
CD	CD39+ CD8br %T cell	Weighted median	20	0.12602	0.0647139	0.0514946	-0.000819603	0.252859	1.1343	0.999181	1.2877	0.411957
CD	CD39+ CD8br %T cell	MR Egger	20	0.0373771	0.0734318	0.616932	-0.106549	0.181303	1.03808	0.898931	1.19878	0.968557
CD	CD39+ CD8br %T cell	Simple mode	20	0.10871	0.0893603	0.23868	-0.0664366	0.283856	1.11484	0.935722	1.32824	0.864206
CD	CD39+ CD8br %T cell	Weighted mode	20	0.0968001	0.075336	0.214268	-0.0508586	0.244459	1.10164	0.950413	1.27693	0.896324
CD	CD39+ CD8br AC	Inverse variance weighted	24	-0.0144351	0.0326241	0.658152	-0.0783783	0.0495082	0.985669	0.924615	1.05075	0.752174
CD	CD39+ CD8br AC	Weighted median	24	-0.0350392	0.0457156	0.443402	-0.124642	0.0545633	0.965568	0.882813	1.05608	0.965713
CD	CD39+ CD8br AC	MR Egger	24	-0.0324927	0.0462198	0.489426	-0.123084	0.0580981	0.968029	0.88419	1.05982	0.968557
CD	CD39+ CD8br AC	Simple mode	24	0.0240149	0.0770856	0.758199	-0.127073	0.175103	1.02431	0.88067	1.19137	0.864206
CD	CD39+ CD8br AC	Weighted mode	24	-0.0224872	0.0506923	0.661475	-0.121844	0.0768697	0.977764	0.885286	1.0799	0.896324
CD	Secreting Treg AC	Inverse variance weighted	23	0.0192284	0.0148858	0.19645	-0.00994769	0.0484046	1.01941	0.990102	1.0496	0.752174
CD	Secreting Treg AC	Weighted median	23	0.0082188	0.0209943	0.695444	-0.0329301	0.0493677	1.00825	0.967606	1.05061	0.965713
CD	Secreting Treg AC	MR Egger	23	0.000908882	0.0172475	0.958472	-0.0328962	0.0347139	1.00091	0.967639	1.03532	0.968557
CD	Secreting Treg AC	Simple mode	23	0.0202442	0.0322037	0.536065	-0.0428751	0.0833635	1.02045	0.958031	1.08694	0.864206
CD	Secreting Treg AC	Weighted mode	23	0.0131719	0.0160287	0.420026	-0.0182444	0.0445881	1.01326	0.981921	1.0456	0.896324
psoriasis	CD25++ CD8br AC	Inverse variance weighted	27	-0.0133263	0.0181059	0.461719	-0.0488138	0.0221613	0.986762	0.952358	1.02241	0.615626
psoriasis	CD25++ CD8br AC	Weighted median	27	0.00553578	0.0263881	0.833837	-0.0461849	0.0572565	1.00555	0.954865	1.05893	0.833837
psoriasis	CD25++ CD8br AC	MR Egger	27	0.0239048	0.0332241	0.478504	-0.0412144	0.089024	1.02419	0.959623	1.09311	0.775327
psoriasis	CD25++ CD8br AC	Simple mode	27	-0.00734724	0.0414205	0.860583	-0.0885313	0.0738369	0.99268	0.915274	1.07663	0.860583
psoriasis	CD25++ CD8br AC	Weighted mode	27	0.00799632	0.0308405	0.797461	-0.052451	0.0684436	1.00803	0.948901	1.07084	0.797461
psoriasis	CD25hi CD45RA+ CD4 not Treg %T cell	Inverse variance weighted	27	0.0161078	0.00967224	0.0958402	-0.00284979	0.0350654	1.01624	0.997154	1.03569	0.611754
psoriasis	CD25hi CD45RA+ CD4 not Treg %T cell	Weighted median	27	0.0207327	0.0132281	0.11704	-0.0051944	0.0466597	1.02095	0.994819	1.04777	0.468159
psoriasis	CD25hi CD45RA+ CD4 not Treg %T cell	MR Egger	27	0.0176345	0.0121426	0.158859	-0.006165	0.0414341	1.01779	0.993854	1.0423	0.635435
psoriasis	CD25hi CD45RA+ CD4 not Treg %T cell	Simple mode	27	0.0208569	0.0178137	0.252285	-0.0140579	0.0557717	1.02108	0.98604	1.05736	0.755374
psoriasis	CD25hi CD45RA+ CD4 not Treg %T cell	Weighted mode	27	0.0208569	0.0122819	0.101413	-0.00321572	0.0449295	1.02108	0.996789	1.04595	0.335873
psoriasis	CD28- CD25++ CD8br %T cell	Inverse variance weighted	8	-0.0203634	0.0412636	0.621663	-0.10124	0.0605133	0.979843	0.903716	1.06238	0.710472
psoriasis	CD28- CD25++ CD8br %T cell	Weighted median	8	-0.0503875	0.0542239	0.35276	-0.156666	0.0558914	0.950861	0.854989	1.05748	0.564416
psoriasis	CD28- CD25++ CD8br %T cell	MR Egger	8	0.039706	0.0911676	0.678411	-0.138983	0.218394	1.0405	0.870243	1.24408	0.775327
psoriasis	CD28- CD25++ CD8br %T cell	Simple mode	8	-0.0830459	0.0793558	0.330114	-0.238583	0.0724914	0.920309	0.787743	1.07518	0.755374
psoriasis	CD28- CD25++ CD8br %T cell	Weighted mode	8	-0.0785533	0.0823147	0.371714	-0.23989	0.0827836	0.924453	0.786714	1.08631	0.594743
psoriasis	CD28- CD8br %T cell	Inverse variance weighted	16	-0.107416	0.0914572	0.240196	-0.286672	0.07184	0.898152	0.750758	1.07448	0.615626
psoriasis	CD28- CD8br %T cell	Weighted median	16	-0.0210884	0.04214	0.616768	-0.103683	0.0615061	0.979132	0.901511	1.06344	0.729082
psoriasis	CD28- CD8br %T cell	MR Egger	16	0.125898	0.223252	0.581725	-0.311677	0.563473	1.13417	0.732218	1.75676	0.775327
psoriasis	CD28- CD8br %T cell	Simple mode	16	-0.0292235	0.065313	0.660953	-0.157237	0.0987899	0.971199	0.854502	1.10383	0.755374
psoriasis	CD28- CD8br %T cell	Weighted mode	16	-0.0292235	0.0512227	0.576773	-0.12962	0.071173	0.971199	0.878429	1.07377	0.65917
psoriasis	CD39+ CD8br %CD8br	Inverse variance weighted	21	0.00131665	0.016447	0.936194	-0.0309195	0.0335528	1.00132	0.969554	1.03412	0.936194
psoriasis	CD39+ CD8br %CD8br	Weighted median	21	-0.0104012	0.0221033	0.637947	-0.0537235	0.0329212	0.989653	0.947694	1.03347	0.729082
psoriasis	CD39+ CD8br %CD8br	MR Egger	21	-0.0160581	0.0229881	0.493301	-0.0611148	0.0289986	0.98407	0.940715	1.02942	0.775327
psoriasis	CD39+ CD8br %CD8br	Simple mode	21	0.028716	0.0333957	0.400051	-0.0367396	0.0941715	1.02913	0.963927	1.09875	0.755374
psoriasis	CD39+ CD8br %CD8br	Weighted mode	21	-0.0124216	0.0206513	0.554272	-0.0528982	0.0280551	0.987655	0.948477	1.02845	0.65917
psoriasis	CD39+ CD8br %T cell	Inverse variance weighted	20	0.0302468	0.021163	0.152939	-0.0112327	0.0717264	1.03071	0.98883	1.07436	0.611754
psoriasis	CD39+ CD8br %T cell	Weighted median	20	0.0630254	0.0300344	0.0358665	0.00415791	0.121893	1.06505	1.00417	1.12963	0.286932
psoriasis	CD39+ CD8br %T cell	MR Egger	20	0.077207	0.0329979	0.0310215	0.012531	0.141883	1.08027	1.01261	1.15244	0.248172
psoriasis	CD39+ CD8br %T cell	Simple mode	20	0.0335268	0.0466604	0.481176	-0.0579277	0.124981	1.0341	0.943718	1.13313	0.755374
psoriasis	CD39+ CD8br %T cell	Weighted mode	20	0.0686657	0.0306396	0.037161	0.00861206	0.128719	1.07108	1.00865	1.13737	0.297288
psoriasis	CD39+ CD8br AC	Inverse variance weighted	24	0.0119492	0.0158393	0.450606	-0.0190957	0.0429942	1.01202	0.981085	1.04393	0.615626
psoriasis	CD39+ CD8br AC	Weighted median	24	0.0246177	0.0227076	0.278314	-0.0198893	0.0691246	1.02492	0.980307	1.07157	0.564416
psoriasis	CD39+ CD8br AC	MR Egger	24	0.0189717	0.0228309	0.41492	-0.0257769	0.0637203	1.01915	0.974553	1.06579	0.775327
psoriasis	CD39+ CD8br AC	Simple mode	24	0.0393557	0.0312903	0.221098	-0.0219732	0.100685	1.04014	0.978266	1.10593	0.755374
psoriasis	CD39+ CD8br AC	Weighted mode	24	0.0326168	0.0205403	0.125952	-0.00764212	0.0728757	1.03315	0.992387	1.0756	0.335873
psoriasis	Secreting Treg AC	Inverse variance weighted	23	0.00952709	0.0096569	0.323859	-0.00940043	0.0284546	1.00957	0.990644	1.02886	0.615626
psoriasis	Secreting Treg AC	Weighted median	23	0.0086649	0.00914472	0.343369	-0.00925875	0.0265885	1.0087	0.990784	1.02695	0.564416
psoriasis	Secreting Treg AC	MR Egger	23	-0.000819622	0.0112502	0.942612	-0.02287	0.0212307	0.999181	0.97739	1.02146	0.942612
psoriasis	Secreting Treg AC	Simple mode	23	0.00584681	0.0129354	0.655693	-0.0195065	0.0312002	1.00586	0.980682	1.03169	0.755374
psoriasis	Secreting Treg AC	Weighted mode	23	0.0074738	0.00781607	0.349357	-0.00784569	0.0227933	1.0075	0.992185	1.02306	0.594743
UC	CD25++ CD8br AC	Inverse variance weighted	27	0.0086728	0.0236842	0.714227	-0.0377482	0.0550938	1.00871	0.962955	1.05664	0.79885
UC	CD25++ CD8br AC	Weighted median	27	0.0129713	0.0347234	0.70873	-0.0550865	0.0810292	1.01306	0.946403	1.0844	0.712279
UC	CD25++ CD8br AC	MR Egger	27	0.0249831	0.0434152	0.570134	-0.0601107	0.110077	1.0253	0.94166	1.11636	0.963891
UC	CD25++ CD8br AC	Simple mode	27	0.0189065	0.0667028	0.779082	-0.111831	0.149644	1.01909	0.894195	1.16142	0.779082
UC	CD25++ CD8br AC	Weighted mode	27	0.0223354	0.0526447	0.674861	-0.0808481	0.125519	1.02259	0.922334	1.13374	0.771269
UC	CD25hi CD45RA+ CD4 not Treg %T cell	Inverse variance weighted	27	0.0080884	0.0153318	0.597808	-0.021962	0.0381388	1.00812	0.978277	1.03888	0.79885
UC	CD25hi CD45RA+ CD4 not Treg %T cell	Weighted median	27	-0.0113815	0.015743	0.469705	-0.0422379	0.0194748	0.988683	0.958642	1.01967	0.626274
UC	CD25hi CD45RA+ CD4 not Treg %T cell	MR Egger	27	-0.00688389	0.0185849	0.714202	-0.0433102	0.0295424	0.99314	0.957614	1.02998	0.963891
UC	CD25hi CD45RA+ CD4 not Treg %T cell	Simple mode	27	0.0105415	0.0214327	0.626957	-0.0314666	0.0525497	1.0106	0.969023	1.05395	0.779082
UC	CD25hi CD45RA+ CD4 not Treg %T cell	Weighted mode	27	0.00254922	0.0124727	0.839644	-0.0218972	0.0269957	1.00255	0.978341	1.02736	0.839644
UC	CD28- CD25++ CD8br %T cell	Inverse variance weighted	8	-0.0203561	0.0782596	0.794779	-0.173745	0.133033	0.97985	0.840511	1.14229	0.79885
UC	CD28- CD25++ CD8br %T cell	Weighted median	8	0.0766941	0.0817498	0.348164	-0.0835355	0.236924	1.07971	0.919858	1.26734	0.626274
UC	CD28- CD25++ CD8br %T cell	MR Egger	8	-0.00883014	0.187108	0.963891	-0.375562	0.357902	0.991209	0.686903	1.43033	0.963891
UC	CD28- CD25++ CD8br %T cell	Simple mode	8	0.087901	0.134997	0.535744	-0.176694	0.352496	1.09188	0.838036	1.42261	0.779082
UC	CD28- CD25++ CD8br %T cell	Weighted mode	8	0.0985508	0.110258	0.401104	-0.117556	0.314657	1.10357	0.889091	1.36979	0.579429
UC	CD28- CD8br %T cell	Inverse variance weighted	16	-0.0536249	0.0856338	0.531176	-0.221467	0.114217	0.947788	0.801342	1.121	0.79885
UC	CD28- CD8br %T cell	Weighted median	16	0.0721957	0.0566216	0.202289	-0.0387825	0.183174	1.07487	0.96196	1.20102	0.626274
UC	CD28- CD8br %T cell	MR Egger	16	0.106387	0.214292	0.627273	-0.313625	0.5264	1.11225	0.730793	1.69283	0.963891
UC	CD28- CD8br %T cell	Simple mode	16	0.0914018	0.0763315	0.249719	-0.0582079	0.241012	1.09571	0.943454	1.27254	0.499438
UC	CD28- CD8br %T cell	Weighted mode	16	0.0846122	0.0686264	0.236573	-0.0498956	0.21912	1.08829	0.951329	1.24498	0.517821
UC	CD39+ CD8br %CD8br	Inverse variance weighted	21	-0.0115117	0.0261961	0.66034	-0.0628559	0.0398326	0.988554	0.939079	1.04064	0.79885
UC	CD39+ CD8br %CD8br	Weighted median	21	0.0105903	0.0287158	0.712279	-0.0456927	0.0668732	1.01065	0.955336	1.06916	0.712279
UC	CD39+ CD8br %CD8br	MR Egger	21	0.0172693	0.036473	0.641263	-0.0542177	0.0887563	1.01742	0.947226	1.09281	0.963891
UC	CD39+ CD8br %CD8br	Simple mode	21	-0.208099	0.0587327	0.00204055	-0.323215	-0.0929828	0.812127	0.723818	0.911209	0.0163244
UC	CD39+ CD8br %CD8br	Weighted mode	21	0.0279633	0.0240646	0.258911	-0.0192032	0.0751299	1.02836	0.98098	1.07802	0.517821
UC	CD39+ CD8br %T cell	Inverse variance weighted	20	-0.0101514	0.039835	0.79885	-0.0882281	0.0679253	0.9899	0.915552	1.07029	0.79885
UC	CD39+ CD8br %T cell	Weighted median	20	0.0744234	0.0416965	0.0742801	-0.00730172	0.156149	1.07726	0.992725	1.169	0.594241
UC	CD39+ CD8br %T cell	MR Egger	20	-0.00705486	0.0645476	0.914176	-0.133568	0.119458	0.99297	0.874968	1.12689	0.963891
UC	CD39+ CD8br %T cell	Simple mode	20	-0.1842	0.104079	0.0928042	-0.388195	0.0197938	0.831769	0.67828	1.01999	0.247478
UC	CD39+ CD8br %T cell	Weighted mode	20	0.0590602	0.0374407	0.131201	-0.0143236	0.132444	1.06084	0.985778	1.14162	0.517821
UC	CD39+ CD8br AC	Inverse variance weighted	24	-0.00658958	0.0257309	0.797877	-0.0570221	0.043843	0.993432	0.944573	1.04482	0.79885
UC	CD39+ CD8br AC	Weighted median	24	0.0239881	0.0296319	0.418207	-0.0340905	0.0820666	1.02428	0.966484	1.08553	0.626274
UC	CD39+ CD8br AC	MR Egger	24	0.00433371	0.0371048	0.908081	-0.0683918	0.0770592	1.00434	0.933895	1.08011	0.963891
UC	CD39+ CD8br AC	Simple mode	24	-0.182621	0.0583798	0.00472141	-0.297046	-0.0681968	0.833084	0.74301	0.934077	0.0188857
UC	CD39+ CD8br AC	Weighted mode	24	0.0329248	0.0275921	0.244929	-0.0211559	0.0870054	1.03347	0.979066	1.0909	0.517821
UC	Secreting Treg AC	Inverse variance weighted	23	0.0121536	0.0102165	0.234201	-0.00787068	0.0321778	1.01223	0.99216	1.0327	0.79885
UC	Secreting Treg AC	Weighted median	23	0.0106314	0.0126007	0.398826	-0.0140659	0.0353288	1.01069	0.986033	1.03596	0.626274
UC	Secreting Treg AC	MR Egger	23	0.00102622	0.0118784	0.931972	-0.0222555	0.024308	1.00103	0.97799	1.02461	0.963891
UC	Secreting Treg AC	Simple mode	23	0.00630852	0.0183075	0.733677	-0.0295741	0.0421911	1.00633	0.970859	1.04309	0.779082
UC	Secreting Treg AC	Weighted mode	23	0.00844321	0.0106078	0.434572	-0.0123482	0.0292346	1.00848	0.987728	1.02967	0.579429

## Sheet: Table S8
Table S8:Sensitivity analysis
outcome	exposure	Heterogeneity				Pleiotropy
		Inverse variance weighted		MR Egger		MR-Egger
		Q	Q_pval	Q	Q_pval	egger_intercept	pval
DLBCL	CD28- CD127- CD25++ CD8br AC	30.2945	0.34928	30.2389	0.303525	-0.00355927	0.825417
DLBCL	CD39+ activated Treg %CD4 Treg	19.9175	0.337481	16.1266	0.514878	0.0522654	0.0682459
DLBCL	CD28+ CD45RA+ CD8dim %T cell	45.2674	0.0601674	41.5006	0.0985595	-0.0277749	0.103518
DLBCL	CD127- CD8br %T cell	23.4856	0.0362049	22.3949	0.0333246	0.0418457	0.459357
DLBCL	Activated Treg %CD4 Treg	40.3294	0.0477125	39.7538	0.0412358	0.0144001	0.544851
DLBCL	CD28- CD25++ CD8br %T cell	5.82078	0.560825	5.09402	0.531812	0.0384337	0.426648
DLBCL	CD28+ CD45RA- CD8br %CD8br	42.9949	0.0140148	42.6897	0.0107897	0.00868826	0.682386
DLBCL	CD28- DN (CD4-CD8-) %DN	20.7752	0.753471	19.7471	0.759964	0.0192819	0.320304
DLBCL	CD25hi CD45RA- CD4 not Treg AC	14.8413	0.732628	14.6582	0.68529	0.0145217	0.673752
DLBCL	CD39+ activated Treg %activated Treg	3.66346	0.817621	3.43603	0.752461	-0.023169	0.650307
DLBCL	CD28- CD127- CD25++ CD8br %CD8br	19.5133	0.299874	19.4179	0.247591	-0.0068986	0.7827
DLBCL	CD39+ CD8br AC	10.7449	0.464874	10.7442	0.377791	-0.00143795	0.979952
DLBCL	CD25++ CD8br %T cell	23.7499	0.0951103	23.738	0.0696786	0.00341361	0.931915
DLBCL	CD45RA- CD28- CD8br %T cell	175.541	0.452998	174.33	0.457345	0.0144173	0.2744
DLBCL	CD28+ CD45RA- CD8dim %T cell	22.8115	0.695095	22.5118	0.660396	-0.00909828	0.588711
DLBCL	CD28+ CD45RA- CD8dim %CD8dim	30.4941	0.292415	28.7315	0.323433	-0.0223627	0.217816
DLBCL	CD28- DN (CD4-CD8-) %T cell	21.7429	0.414452	20.8487	0.406085	0.0216479	0.365394
DLBCL	Activated Treg AC	19.4986	0.146759	18.201	0.150036	-0.029934	0.353265
DLBCL	CD28- CD25++ CD8br %CD8br	32.0704	0.125257	31.5709	0.1094	0.0149679	0.552282
DLBCL	CD4 Treg %T cell	21.133	0.132634	20.7467	0.108302	0.0149597	0.61762
DLBCL	CD25hi CD45RA- CD4 not Treg %CD4+	21.3437	0.560109	21.1815	0.509544	0.00856011	0.691095
DLBCL	Secreting Treg %CD4	24.7695	0.418373	24.6031	0.371066	0.00674309	0.696977
DLBCL	CD28- CD8br %CD8br	25.6168	0.268499	25.5236	0.225199	-0.00844944	0.78461
DLBCL	Secreting Treg % CD4 Treg	19.1634	0.93652	18.3284	0.937303	0.0162993	0.368365
DLBCL	CD39+ secreting Treg %secreting Treg	36.7518	0.0997943	35.4655	0.101945	0.022683	0.34046
DLBCL	Activated & resting Treg % CD4 Treg	17.5115	0.93779	16.8713	0.934249	-0.0142492	0.430605
DLBCL	CD28- CD8br %T cell	11.5523	0.56465	10.6767	0.556807	-0.0392673	0.367862
DLBCL	CD39+ CD8br %CD8br	24.5949	0.217371	24.0656	0.193649	0.0190544	0.525717
DLBCL	Activated & resting Treg %CD4+	15.0206	0.940901	15.0127	0.920387	0.0018363	0.929996
DLBCL	CD28+ DN (CD4-CD8-) AC	10.2687	0.506395	10.2082	0.422417	-0.0094345	0.812702
DLBCL	Activated Treg %CD4	22.0047	0.231778	21.7909	0.192895	0.0109536	0.688086
DLBCL	Activated & resting Treg AC	17.9149	0.461273	17.7542	0.404506	0.0128594	0.699726
DLBCL	CD28- CD25++ CD8br AC	23.9753	0.463012	22.8519	0.469446	-0.0204811	0.300199
DLBCL	CD39+ resting Treg AC	20.9255	0.789764	20.8646	0.748921	0.00572656	0.806908
DLBCL	CD39+ CD4+ %CD4+	28.0155	0.259387	24.4513	0.37918	0.0358701	0.0800858
DLBCL	CD45RA+ CD28- CD8br AC	714.334	0.457811	713.583	0.455166	-0.00685375	0.387759
DLBCL	CD25hi CD45RA+ CD4 not Treg %T cell	29.6184	0.283722	28.4642	0.28693	0.0228649	0.323667
DLBCL	Resting Treg AC	35.8272	0.0570424	34.0549	0.064368	0.0327725	0.285262
DLBCL	CD25hi %T cell	22.4616	0.167611	19.1003	0.263495	-0.0471896	0.112767
DLBCL	CD45RA+ CD28- CD8br %T cell	205.139	0.405851	205.086	0.387642	-0.00309192	0.821284
DLBCL	Activated & secreting Treg %CD4+	26.334	0.65798	26.1633	0.616749	0.00688697	0.682565
DLBCL	CD39+ resting Treg % CD4 Treg	40.2807	0.21214	39.6571	0.19741	0.0127005	0.476371
DLBCL	CD28+ DN (CD4-CD8-) %DN	20.7752	0.753471	19.7471	0.759964	-0.0192819	0.320304
DLBCL	CD28- CD8dim %T cell	18.994	0.75231	18.7822	0.713788	0.00940612	0.64972
DLBCL	Activated & secreting Treg %CD4 Treg	53.0972	0.0329765	51.481	0.0357661	-0.0221059	0.301704
DLBCL	CD28+ CD45RA+ CD8br %T cell	98.0287	0.19677	95.5514	0.225618	-0.0252108	0.139041
DLBCL	CD39+ activated Treg AC	42.2565	0.0532457	42.2554	0.0410148	0.000486802	0.978328
DLBCL	CD39+ CD4+ AC	23.4222	0.711632	22.8156	0.694877	0.013674	0.442851
DLBCL	Resting Treg % CD4 Treg	46.3179	0.0218124	45.6983	0.0187232	0.0173059	0.54276
DLBCL	CD28+ CD45RA- CD8dim AC	38.6546	0.307979	38.1134	0.287675	0.0124279	0.491878
DLBCL	CD28- CD127- CD25++ CD8br %T cell	16.3074	0.50216	16.1446	0.442916	-0.00855459	0.693266
DLBCL	CD25hi %CD4+	14.8004	0.945924	14.7531	0.927776	-0.00476405	0.829594
DLBCL	CD25hi CD45RA+ CD4 not Treg %CD4+	35.4813	0.265122	34.9425	0.244739	0.0131539	0.501618
DLBCL	CD39+ CD4+ %T cell	35.781	0.215336	33.1338	0.272375	0.0238922	0.138805
DLBCL	CD28- CD8dim %CD8dim	14.9926	0.378658	14.5958	0.333264	0.0126361	0.562344
DLBCL	Activated & secreting Treg AC	22.5992	0.365717	20.9625	0.399341	0.0291232	0.225875
DLBCL	CD127- CD8br AC	28.9316	0.00403323	26.6133	0.00525477	0.0430485	0.348679
DLBCL	CD25hi CD45RA- CD4 not Treg %T cell	35.06	0.137352	35.0192	0.111235	0.00402098	0.863076
DLBCL	CD45RA- CD28- CD8br AC	329.028	0.535766	326.818	0.554591	0.0162463	0.138072
DLBCL	CD28- DN (CD4-CD8-) AC	24.8656	0.731535	24.8237	0.687361	-0.00396826	0.839226
DLBCL	CD28+ CD45RA+ CD8br AC	49.206	0.622662	46.7816	0.678641	-0.0197937	0.125526
DLBCL	CD25hi CD45RA+ CD4 not Treg AC	21.6769	0.598543	17.8963	0.763088	0.048631	0.0641797
DLBCL	CD25++ CD8br %CD8br	18.1438	0.639885	17.5511	0.616952	0.018717	0.450367
DLBCL	CD25hi AC	20.3578	0.560668	20.2321	0.506603	-0.00985776	0.726474
DLBCL	CD39+ secreting Treg %CD4 Treg	29.1406	0.110666	28.3002	0.102482	0.0209679	0.449907
DLBCL	CD28+ CD45RA+ CD8br %CD8br	33.7285	0.529422	32.8444	0.524148	-0.0135766	0.353709
DLBCL	CD45RA- CD28- CD8br %CD8br	66.2572	0.0267682	65.6219	0.0239991	0.0123563	0.5126
DLBCL	Secreting Treg AC	26.1133	0.246848	25.5348	0.224744	-0.0159993	0.497891
DLBCL	CD45RA+ CD28- CD8br %CD8br	46.6373	0.0202589	46.5355	0.0153294	-0.00537145	0.806317
DLBCL	CD28- CD8br AC	25.9394	0.00382253	15.3135	0.0826775	-0.284607	0.0339168
DLBCL	CD25++ CD8br AC	33.7006	0.14273	33.3827	0.121774	-0.0142686	0.62989
DLBCL	CD28- CD8dim AC	46.7729	0.0104905	45.0532	0.0116139	0.0260726	0.328336
DLBCL	CD28+ CD45RA+ CD8dim AC	67.1912	0.0350239	67.0093	0.0291117	-0.00623609	0.722589
DLBCL	CD4 Treg AC	15.2923	0.641809	12.7464	0.752993	-0.0583713	0.129
DLBCL	CD127- CD8br %CD8br	17.1755	0.191403	15.7374	0.203562	-0.0292275	0.315647
DLBCL	Resting Treg %CD4	21.1345	0.928678	20.9045	0.914407	-0.00957428	0.634872
DLBCL	CD39+ resting Treg %resting Treg	32.5933	0.210825	32.1243	0.189043	0.014246	0.543198
DLBCL	CD28+ CD45RA- CD8br %T cell	21.9764	0.637105	18.9385	0.755263	0.0284072	0.0941382
DLBCL	CD4 Treg %CD4	13.2125	0.585889	9.97186	0.764238	0.0544781	0.0934114
DLBCL	CD39+ secreting Treg AC	31.7488	0.165409	30.9268	0.155903	0.0201692	0.432317
DLBCL	CD28+ CD45RA- CD8br AC	31.005	0.31686	28.9539	0.363138	0.0216994	0.178001
DLBCL	CD39+ CD8br %T cell	21.7677	0.295969	17.9456	0.459243	0.0564005	0.0662895
DLBCL	CD28+ DN (CD4-CD8-) %T cell	28.2173	0.168593	26.1042	0.202503	0.0369736	0.206419
DLBCL	CD28+ CD45RA+ CD8dim %CD8dim	45.172	0.01127	44.4889	0.0095566	0.0127034	0.54115
outcome	exposure	Heterogeneity				Pleiotropy
		Inverse variance weighted		MR Egger		MR-Egger
		Q	Q_pval	Q	Q_pval	egger_intercept	pval
FL	Activated & resting Treg % CD4 Treg	51.0802	0.00488777	48.2387	0.00722021	-0.0282043	0.218048
FL	Activated & resting Treg %CD4+	51.2528	0.00148888	50.6445	0.00117148	0.0151623	0.596262
FL	Activated & resting Treg AC	40.4353	0.00182026	36.8177	0.00356181	0.0579441	0.213499
FL	Activated & secreting Treg %CD4 Treg	53.8768	0.028099	53.3296	0.0243385	-0.0121335	0.55287
FL	Activated & secreting Treg %CD4+	16.4775	0.978328	16.2845	0.972162	-0.00691152	0.663752
FL	Activated & secreting Treg AC	20.706	0.47702	20.2632	0.441579	0.0142945	0.516081
FL	Activated Treg %CD4	12.7444	0.806525	12.5077	0.768467	-0.0108695	0.632785
FL	Activated Treg %CD4 Treg	25.7959	0.529951	25.4814	0.491873	0.0100404	0.579775
FL	Activated Treg AC	11.4424	0.650987	11.0592	0.605862	0.0153345	0.546579
FL	CD127- CD8br %CD8br	11.6426	0.557147	11.0906	0.521173	-0.0170509	0.471794
FL	CD127- CD8br %T cell	24.2113	0.0292415	23.9119	0.0209093	0.0206034	0.705116
FL	CD127- CD8br AC	62.0266	9.61752e-09	59.8681	9.81031e-09	0.0391238	0.541708
FL	CD25++ CD8br %CD8br	16.8959	0.717397	11.8539	0.921012	-0.0514468	0.0362019
FL	CD25++ CD8br %T cell	11.5256	0.775944	9.45198	0.852725	-0.0426594	0.170414
FL	CD25++ CD8br AC	15.5533	0.946358	15.4971	0.928985	0.00563664	0.814496
FL	CD25hi %CD4+	92.9853	9.26431e-10	90.6752	1.11415e-09	-0.0312238	0.441894
FL	CD25hi %T cell	13.19	0.723378	11.9051	0.750483	-0.0273573	0.273701
FL	CD25hi AC	17.8928	0.712326	17.204	0.698669	-0.021768	0.415913
FL	CD25hi CD45RA- CD4 not Treg %CD4+	104.85	2.02437e-12	82.3057	6.73857e-09	-0.0947303	0.0224718
FL	CD25hi CD45RA- CD4 not Treg %T cell	23.9787	0.631499	23.6648	0.595126	-0.0104972	0.580106
FL	CD25hi CD45RA- CD4 not Treg AC	15.1417	0.71355	15.1351	0.65267	0.00259397	0.936215
FL	CD25hi CD45RA+ CD4 not Treg %CD4+	32.0092	0.416296	31.1169	0.409675	-0.0159547	0.361061
FL	CD25hi CD45RA+ CD4 not Treg %T cell	30.6276	0.242429	29.9355	0.226715	-0.0166984	0.454191
FL	CD25hi CD45RA+ CD4 not Treg AC	35.3621	0.0632089	32.6203	0.0879145	-0.0390412	0.177718
FL	CD28- CD127- CD25++ CD8br %CD8br	10.9685	0.858195	9.86221	0.873724	0.0221343	0.308507
FL	CD28- CD127- CD25++ CD8br %T cell	12.9876	0.737013	12.2259	0.728287	0.0174552	0.395702
FL	CD28- CD127- CD25++ CD8br AC	142.327	2.91877e-17	131.091	1.25215e-15	0.0475471	0.139827
FL	CD28- CD25++ CD8br %CD8br	24.4761	0.434658	24.0907	0.398803	-0.012351	0.550033
FL	CD28- CD25++ CD8br %T cell	2.59592	0.919702	2.54822	0.863033	0.00934331	0.834343
FL	CD28- CD25++ CD8br AC	96.47	1.19351e-10	96.1642	6.41929e-11	0.0100727	0.789237
FL	CD28- CD8br %CD8br	35.8398	0.031588	35.4659	0.0250833	0.016037	0.642805
FL	CD28- CD8br %T cell	70.0134	7.9816e-10	66.1721	1.65415e-09	0.0776792	0.420232
FL	CD28- CD8br AC	46.7041	1.06877e-06	46.6481	4.56363e-07	-0.0194889	0.919486
FL	CD28- CD8dim %CD8dim	21.9737	0.0791573	17.0541	0.196843	0.0418839	0.0748479
FL	CD28- CD8dim %T cell	35.6646	0.0591364	35.6194	0.045092	0.00409226	0.865937
FL	CD28- CD8dim AC	68.4888	1.8378e-05	66.9054	1.85172e-05	0.0235945	0.439884
FL	CD28- DN (CD4-CD8-) %DN	25.3489	0.499303	24.22	0.50669	0.0191653	0.298181
FL	CD28- DN (CD4-CD8-) %T cell	32.5687	0.0512232	28.1038	0.106964	0.0458894	0.0898493
FL	CD28- DN (CD4-CD8-) AC	29.8885	0.471373	29.5853	0.434915	0.0101477	0.589779
FL	CD28+ CD45RA- CD8br %CD8br	69.3886	8.1404e-06	69.3118	4.86656e-06	-0.00392389	0.869142
FL	CD28+ CD45RA- CD8br %T cell	38.1945	0.0442781	29.7661	0.192624	0.0444982	0.0154631
FL	CD28+ CD45RA- CD8br AC	23.5925	0.702849	23.5806	0.653464	-0.00155904	0.91384
FL	CD28+ CD45RA- CD8dim %CD8dim	32.5185	0.213424	28.6578	0.326873	-0.0311827	0.0725608
FL	CD28+ CD45RA- CD8dim %T cell	21.202	0.776737	21.1971	0.731722	0.001101	0.944428
FL	CD28+ CD45RA- CD8dim AC	25.3466	0.884797	24.3382	0.88927	0.0159712	0.322373
FL	CD28+ CD45RA+ CD8br %CD8br	30.0401	0.706308	30.0202	0.663152	0.00191663	0.888785
FL	CD28+ CD45RA+ CD8br %T cell	97.4502	0.208213	97.2462	0.19131	-0.00681283	0.672104
FL	CD28+ CD45RA+ CD8br AC	62.5935	0.172393	62.4361	0.152368	0.00475989	0.71874
FL	CD28+ CD45RA+ CD8dim %CD8dim	43.721	0.016194	40.2526	0.027468	0.0269833	0.154654
FL	CD28+ CD45RA+ CD8dim %T cell	123.264	1.20892e-12	120.307	1.84953e-12	-0.0230318	0.389402
FL	CD28+ CD45RA+ CD8dim AC	54.5327	0.240075	54.5317	0.209892	-0.000429872	0.977009
FL	CD28+ DN (CD4-CD8-) %DN	25.3489	0.499303	24.22	0.50669	-0.0191653	0.298181
FL	CD28+ DN (CD4-CD8-) %T cell	25.6735	0.265966	24.9695	0.248489	-0.020182	0.450186
FL	CD28+ DN (CD4-CD8-) AC	8.53138	0.66506	8.50613	0.579524	0.00571781	0.876919
FL	CD39+ activated Treg %activated Treg	2.65539	0.914949	1.79227	0.937778	-0.0423435	0.388717
FL	CD39+ activated Treg %CD4 Treg	20.211	0.321067	20.1221	0.268029	0.0075551	0.787404
FL	CD39+ activated Treg AC	31.1999	0.356063	30.9862	0.317693	-0.00629078	0.66375
FL	CD39+ CD4+ %CD4+	22.6681	0.539455	22.2945	0.502535	-0.0109324	0.547069
FL	CD39+ CD4+ %T cell	24.8484	0.732364	22.4533	0.800946	0.0215057	0.132561
FL	CD39+ CD4+ AC	26.4467	0.548503	24.0904	0.6253	0.025384	0.136407
FL	CD39+ CD8br %CD8br	14.2717	0.816457	13.7192	0.799806	0.0183149	0.4664
FL	CD39+ CD8br %T cell	17.3522	0.566023	17.3496	0.499206	0.00138211	0.96017
FL	CD39+ CD8br AC	13.8569	0.383998	11.4428	0.4914	0.0639476	0.14621
FL	CD39+ resting Treg % CD4 Treg	37.7011	0.303712	37.2201	0.280897	0.0105146	0.518261
FL	CD39+ resting Treg %resting Treg	40.4381	0.0465964	39.9313	0.0396215	0.0139888	0.570612
FL	CD39+ resting Treg AC	40.4566	0.0464084	32.9958	0.162221	0.0595547	0.0225748
FL	CD39+ secreting Treg AC	27.2979	0.34117	26.7444	0.31651	-0.0155885	0.487732
FL	CD39+ secreting Treg %CD4 Treg	22.4851	0.372032	18.3514	0.56427	-0.0436063	0.0555243
FL	CD39+ secreting Treg %secreting Treg	26.4711	0.492589	25.2511	0.504801	-0.0207344	0.279472
FL	CD4 Treg %CD4	22.5227	0.0948119	21.7806	0.0832371	0.0245666	0.501049
FL	CD4 Treg %T cell	17.4156	0.294632	15.4791	0.34621	0.0312925	0.206893
FL	CD4 Treg AC	15.9645	0.595024	15.5492	0.555988	-0.0222652	0.527881
FL	CD45RA- CD28- CD8br %CD8br	102.23	3.73896e-06	100.967	3.52391e-06	0.0163592	0.457015
FL	CD45RA- CD28- CD8br %T cell	208.675	0.037282	208.56	0.0336408	-0.0041814	0.757733
FL	CD45RA- CD28- CD8br AC	396.765	0.00838284	392.472	0.0112733	0.0212608	0.0579539
FL	CD45RA+ CD28- CD8br %CD8br	26.6493	0.590618	26.4986	0.545656	0.00615457	0.700811
FL	CD45RA+ CD28- CD8br %T cell	225.857	0.110289	224.31	0.114584	0.0158201	0.241597
FL	CD45RA+ CD28- CD8br AC	679.934	0.793437	679.639	0.788066	-0.00404848	0.587198
FL	Resting Treg % CD4 Treg	39.6024	0.09065	38.4436	0.0902965	0.0222737	0.366087
FL	Resting Treg %CD4	45.5179	0.0572582	44.7022	0.0529733	-0.017013	0.45766
FL	Resting Treg AC	70.3754	1.91788e-06	65.5074	5.88403e-06	0.050877	0.20401
FL	Secreting Treg % CD4 Treg	59.1683	0.00115958	55.7544	0.00202079	0.0309552	0.193053
FL	Secreting Treg %CD4	21.3984	0.615123	21.1875	0.569638	-0.00715966	0.650349
FL	Secreting Treg AC	19.534	0.612166	19.3824	0.560627	-0.00772847	0.700919
outcome	exposure	Heterogeneity				Pleiotropy
		Inverse variance weighted		MR Egger		MR-Egger
		Q	Q_pval	Q	Q_pval	egger_intercept	pval
Secreting Treg AC	DLBCL	18.2225	0.441086	18.2071	0.375889	-0.00176771	0.905908
CD25hi CD45RA+ CD4 not Treg %T cell	DLBCL	24.8814	0.128217	23.3301	0.13881	0.017366	0.302555
CD39+ CD8br %T cell	DLBCL	14.4998	0.695979	13.8157	0.6801	0.0115915	0.419657
CD39+ CD8br AC	DLBCL	14.5516	0.692493	14.3875	0.639506	0.0057831	0.690519
CD28- CD8br %T cell	DLBCL	18.7323	0.408477	17.4263	0.425866	-0.0153487	0.274675
outcome	exposure	Heterogeneity				Pleiotropy
		Inverse variance weighted		MR Egger		MR-Egger
		Q	Q_pval	Q	Q_pval	egger_intercept	pval
CD39+ CD8br %CD8br	FL	50.3774	0.651607	49.8342	0.635715	-0.0117855	0.464273
CD28- CD25++ CD8br %T cell	FL	167.046	3.14e-13	166.909	1.85e-13	-0.0052116	0.834334
CD25++ CD8br AC	FL	78.1109	0.0219322	77.2478	0.0206482	-0.0146653	0.440703
outcome	exposure	Heterogeneity				Pleiotropy
		Inverse variance weighted		MR Egger		MR-Egger
		Q	Q_pval	Q	Q_pval	egger_intercept	pval
Secreting Treg AC	SLE	64.8675	0.249701	64.124	0.240979	-0.0141957	0.419633
CD25hi CD45RA+ CD4 not Treg %T cell	SLE	55.0031	0.587444	54.9849	0.551055	0.00215985	0.893028
CD39+ CD8br %T cell	SLE	46.0205	0.872139	44.5456	0.885029	-0.0200236	0.229589
CD39+ CD8br %CD8br	SLE	37.782	0.98171	35.8977	0.987037	-0.0227623	0.175223
CD39+ CD8br AC	SLE	35.938	0.989916	34.9411	0.990639	-0.0168084	0.322295
CD28- CD25++ CD8br %T cell	SLE	147.867	8.63e-10	140.408	5.46e-09	0.0399088	0.087242
CD25++ CD8br AC	SLE	71.4502	0.110403	71.0261	0.100194	0.0106687	0.561892
CD28- CD8br %T cell	SLE	136.268	3.04e-08	136.188	1.98e-08	0.00436489	0.855159
Secreting Treg AC	DM	23.5463	0.0732096	22.9681	0.06079	0.0321593	0.562222
CD25hi CD45RA+ CD4 not Treg %T cell	DM	14.5542	0.483977	14.3949	0.420721	0.0163483	0.699806
CD39+ CD8br %T cell	DM	21.7985	0.113197	17.4529	0.232844	-0.0888244	0.082976
CD39+ CD8br %CD8br	DM	23.9276	0.0663336	19.529	0.145704	-0.089995	0.0975063
CD39+ CD8br AC	DM	19.6591	0.185402	17.6703	0.222212	-0.0614314	0.229923
CD28- CD25++ CD8br %T cell	DM	30.219	0.011156	28.8929	0.0108046	0.0426832	0.43618
CD25++ CD8br AC	DM	29.3733	0.0143929	29.1803	0.00987874	0.018314	0.765347
CD28- CD8br %T cell	DM	32.9764	0.00472928	32.8996	0.00297854	0.010931	0.859174
Secreting Treg AC	SS	118.788	0.186568	118.322	0.176536	-0.00654112	0.521777
CD25hi CD45RA+ CD4 not Treg %T cell	SS	95.0741	0.767803	95.0588	0.746187	-0.00115386	0.901756
CD39+ CD8br %T cell	SS	105.755	0.488429	105.542	0.4668	0.00442976	0.645549
CD39+ CD8br %CD8br	SS	92.4364	0.823355	92.4356	0.804483	0.000273275	0.977415
CD39+ CD8br AC	SS	96.921	0.724465	96.7915	0.703877	0.00351729	0.719667
CD28- CD25++ CD8br %T cell	SS	176.752	1.96e-05	171.855	4.2e-05	0.018893	0.0866038
CD25++ CD8br AC	SS	128.331	0.0690856	124.639	0.0927082	0.0183428	0.0807064
CD28- CD8br %T cell	SS	185.083	3.15e-06	185.042	2.36e-06	0.00180251	0.880105
Secreting Treg AC	RA	65.0048	0.0514443	64.953	0.0423087	-0.00264234	0.847319
CD25hi CD45RA+ CD4 not Treg %T cell	RA	70.4847	0.0189197	70.3063	0.0154289	0.00478957	0.731373
CD39+ CD8br %T cell	RA	44.485	0.617669	44.4569	0.578495	0.0019301	0.867447
CD39+ CD8br %CD8br	RA	44.5245	0.616054	44.5187	0.575908	0.000878131	0.939695
CD39+ CD8br AC	RA	50.6317	0.370078	50.6051	0.333183	-0.00191237	0.875799
CD28- CD25++ CD8br %T cell	RA	64.8813	0.0525422	60.0277	0.0961519	-0.023134	0.0572262
CD25++ CD8br AC	RA	52.3776	0.308013	51.4484	0.303837	-0.0112377	0.361583
CD28- CD8br %T cell	RA	84.2323	0.000954502	84.231	0.000693588	-0.000391766	0.978734
CD25++ CD8br AC	AD	100.989	0.00129042	99.9765	0.00121991	-0.0129188	0.435
CD25hi CD45RA+ CD4 not Treg %T cell	AD	81.4729	0.0492934	80.6561	0.0467895	0.0112404	0.434922
CD28- CD25++ CD8br %T cell	AD	73.982	0.141725	73.1972	0.13617	-0.0103257	0.421829
CD28- CD8br %T cell	AD	80.2986	0.0589879	80.298	0.0494892	-0.00030819	0.98219
CD39+ CD8br %CD8br	AD	56.9943	0.656123	56.2226	0.649346	-0.0109423	0.383148
CD39+ CD8br %T cell	AD	55.0478	0.722011	54.1682	0.719807	-0.0116609	0.351999
CD39+ CD8br AC	AD	56.6647	0.667584	56.3861	0.643544	-0.00667496	0.599597
Secreting Treg AC	AD	81.5813	0.0484707	81.3818	0.0417026	-0.00565725	0.700301
CD25++ CD8br AC	CD	109.03	0.0345862	108.713	0.0306795	0.0064016	0.623866
CD25hi CD45RA+ CD4 not Treg %T cell	CD	90.025	0.306664	89.9253	0.282757	0.00348117	0.762427
CD28- CD25++ CD8br %T cell	CD	143.303	5.95e-05	143.068	4.69e-05	-0.00495322	0.713134
CD28- CD8br %T cell	CD	108.884	0.0353164	108.881	0.0299284	-0.000574896	0.962434
CD39+ CD8br %CD8br	CD	87.6064	0.37235	87.504	0.346425	0.00358537	0.756064
CD39+ CD8br %T cell	CD	80.842	0.577357	80.5628	0.555332	0.00589971	0.598621
CD39+ CD8br AC	CD	74.5302	0.760548	74.1865	0.744617	0.0066787	0.559337
Secreting Treg AC	CD	82.5088	0.525593	80.5797	0.554804	0.0156885	0.168575
CD25++ CD8br AC	psoriasis	60.5583	0.598938	58.0284	0.653685	0.0150529	0.116713
CD25hi CD45RA+ CD4 not Treg %T cell	psoriasis	67.9521	0.344192	67.0625	0.339604	0.00870284	0.364123
CD28- CD25++ CD8br %T cell	psoriasis	110.552	0.00027269	110.187	0.000219247	0.00512852	0.649313
CD28- CD8br %T cell	psoriasis	90.5373	0.0161888	90.5319	0.0131011	-0.000647198	0.951748
CD39+ CD8br %CD8br	psoriasis	77.5394	0.119115	77.2643	0.106711	-0.00499006	0.637408
CD39+ CD8br %T cell	psoriasis	75.3603	0.156647	75.0574	0.142099	-0.00520721	0.615872
CD39+ CD8br AC	psoriasis	58.1173	0.683452	57.6979	0.665101	-0.00625657	0.519598
Secreting Treg AC	psoriasis	71.8809	0.233225	70.106	0.251556	0.0126302	0.211272
CD25++ CD8br AC	UC	62.4465	0.257949	61.6097	0.251554	0.0126989	0.391182
CD25hi CD45RA+ CD4 not Treg %T cell	UC	62.9201	0.24473	62.8381	0.218457	-0.00385437	0.789741
CD28- CD25++ CD8br %T cell	UC	59.548	0.347844	58.7078	0.341214	0.0115097	0.378832
CD28- CD8br %T cell	UC	78.431	0.0256078	78.4309	0.0206972	0.000138235	0.992907
CD39+ CD8br %CD8br	UC	52.8485	0.594921	50.8931	0.632223	-0.0189627	0.167626
CD39+ CD8br %T cell	UC	57.1051	0.433808	56.3383	0.424627	-0.0118438	0.390681
CD39+ CD8br AC	UC	61.6813	0.280211	61.1956	0.263385	-0.00960381	0.511575
Secreting Treg AC	UC	44.6434	0.862468	44.0875	0.854012	0.010243	0.459126
outcome	exposure	Heterogeneity				Pleiotropy
		Inverse variance weighted		MR Egger		MR-Egger
		Q	Q_pval	Q	Q_pval	egger_intercept	pval
SLE	CD25++ CD8br AC	31.3799	0.214424	28.1691	0.300129	-0.0446303	0.103835
SLE	CD25hi CD45RA+ CD4 not Treg %T cell	15.8412	0.939948	14.4904	0.952497	0.0242818	0.256106
SLE	CD28- CD25++ CD8br %T cell	9.58512	0.213328	8.61832	0.196208	-0.0434704	0.443346
SLE	CD28- CD8br %T cell	25.002	0.0499168	24.9995	0.0345725	0.001983	0.970707
SLE	CD39+ CD8br %CD8br	14.0574	0.827573	14.0011	0.783628	-0.00608852	0.814929
SLE	CD39+ CD8br %T cell	15.0581	0.718899	14.6861	0.683396	-0.0173174	0.549548
SLE	CD39+ CD8br AC	21.5815	0.545624	20.3112	0.563583	0.0260517	0.271854
SLE	Secreting Treg AC	45.8094	0.00209222	33.2754	0.0432507	0.0729212	0.010433
SS	CD25++ CD8br AC	30.869	0.233184	30.8648	0.193535	-0.00101791	0.953926
SS	CD25hi CD45RA+ CD4 not Treg %T cell	18.5293	0.855677	17.1393	0.876681	0.0156016	0.249502
SS	CD28- CD25++ CD8br %T cell	3.55645	0.829211	3.5128	0.742265	0.00583112	0.841431
SS	CD28- CD8br %T cell	58.8437	3.98161e-07	57.7933	2.84897e-07	-0.0257808	0.621807
SS	CD39+ CD8br %CD8br	9.29841	0.979186	9.2895	0.968356	-0.00152539	0.925787
SS	CD39+ CD8br %T cell	6.72856	0.995526	6.69118	0.992482	-0.00347102	0.848855
SS	CD39+ CD8br AC	13.1777	0.948031	13.1568	0.928696	-0.00210912	0.8864
SS	Secreting Treg AC	38.6396	0.0155141	31.1122	0.0718112	0.035849	0.0350003
RA	CD25++ CD8br AC	30.9335	0.230754	30.7987	0.195771	0.00268257	0.743546
RA	CD25hi CD45RA+ CD4 not Treg %T cell	56.5845	0.000474166	48.4445	0.00329806	0.017638	0.0510372
RA	CD28- CD25++ CD8br %T cell	5.23068	0.631835	4.76813	0.573878	-0.00891034	0.521795
RA	CD28- CD8br %T cell	679.393	4.57204e-135	677.632	1.52888e-135	-0.0156864	0.851465
RA	CD39+ CD8br %CD8br	20.9231	0.40167	18.7699	0.471682	-0.0111013	0.158633
RA	CD39+ CD8br %T cell	24.7696	0.168268	21.6136	0.249595	-0.014888	0.122355
RA	CD39+ CD8br AC	35.8798	0.0424336	34.4265	0.0444304	-0.00820784	0.345669
RA	Secreting Treg AC	99.3742	8.29559e-12	86.6555	6.05452e-10	0.0217573	0.0937297
DM	CD25++ CD8br AC	21.1792	0.732658	21.0506	0.689785	-0.0140977	0.722944
DM	CD25hi CD45RA+ CD4 not Treg %T cell	52.1416	0.00172956	47.5118	0.0042648	0.071266	0.131141
DM	CD28- CD25++ CD8br %T cell	2.34276	0.938465	1.76988	0.9396	-0.0532486	0.477773
DM	CD28- CD8br %T cell	16.1464	0.372388	16.0621	0.309598	-0.0183833	0.790258
DM	CD39+ CD8br %CD8br	9.10083	0.98171	9.0088	0.973333	-0.0123105	0.764918
DM	CD39+ CD8br %T cell	7.7356	0.989139	6.88957	0.991025	-0.0413991	0.36984
DM	CD39+ CD8br AC	8.53712	0.997294	8.52642	0.995465	-0.00377297	0.918551
DM	Secreting Treg AC	35.5831	0.0336388	31.3785	0.0675859	0.066522	0.108273
AD	CD25++ CD8br AC	57.1825	0.000396325	57.1738	0.000253346	-0.000635352	0.951287
AD	CD25hi CD45RA+ CD4 not Treg %T cell	25.2691	0.503785	24.0445	0.516801	0.00636891	0.278996
AD	CD28- CD25++ CD8br %T cell	7.86114	0.344998	7.84322	0.249816	0.001643	0.91061
AD	CD28- CD8br %T cell	49.379	1.52028e-05	48.1439	1.24437e-05	0.0122131	0.558543
AD	CD39+ CD8br %CD8br	27.2938	0.1272	27.2785	0.0983321	-0.000871391	0.918914
AD	CD39+ CD8br %T cell	20.5797	0.360484	20.3346	0.3143	-0.0038774	0.646982
AD	CD39+ CD8br AC	41.1727	0.011315	37.1855	0.0225706	-0.0126381	0.138822
AD	Secreting Treg AC	83.1416	4.89375e-09	81.0144	5.46113e-09	-0.00830773	0.465975
CD	CD25++ CD8br AC	26.1847	0.452988	25.826	0.41693	0.0108097	0.560963
CD	CD25hi CD45RA+ CD4 not Treg %T cell	19.1521	0.829945	19.0645	0.794018	0.00451202	0.769714
CD	CD28- CD25++ CD8br %T cell	6.55277	0.476879	5.47683	0.484262	-0.0336502	0.33959
CD	CD28- CD8br %T cell	37.428	0.00109544	37.3992	0.000641706	-0.00492389	0.91878
CD	CD39+ CD8br %CD8br	19.5208	0.488239	19.4074	0.430994	-0.00630191	0.742613
CD	CD39+ CD8br %T cell	17.1361	0.580648	17.136	0.513777	0.000246709	0.990641
CD	CD39+ CD8br AC	21.3888	0.557355	21.0846	0.515513	0.00930549	0.586823
CD	Secreting Treg AC	23.9453	0.350103	20.3709	0.497891	0.0284951	0.0725545
psoriasis	CD25++ CD8br AC	19.8357	0.799278	18.0495	0.840284	-0.0108881	0.193422
psoriasis	CD25hi CD45RA+ CD4 not Treg %T cell	33.2251	0.155668	33.1636	0.127028	-0.00170114	0.831351
psoriasis	CD28- CD25++ CD8br %T cell	3.05657	0.87972	2.51059	0.867281	-0.0107498	0.48785
psoriasis	CD28- CD8br %T cell	154.324	3.33206e-25	141.145	4.19908e-23	-0.0473437	0.272089
psoriasis	CD39+ CD8br %CD8br	23.6964	0.255906	22.3322	0.268035	0.00983315	0.294825
psoriasis	CD39+ CD8br %T cell	19.3819	0.432592	15.9883	0.593365	-0.0171665	0.0819841
psoriasis	CD39+ CD8br AC	26.7405	0.267169	26.513	0.23031	-0.00361935	0.668143
psoriasis	Secreting Treg AC	50.0092	0.000584778	44.3475	0.00210757	0.0161431	0.116451
UC	CD25++ CD8br AC	22.631	0.653731	22.43	0.610809	-0.00477605	0.657828
UC	CD25hi CD45RA+ CD4 not Treg %T cell	48.5291	0.00468935	45.1064	0.00813198	0.0166265	0.180623
UC	CD28- CD25++ CD8br %T cell	14.6288	0.0410635	14.6172	0.0234527	-0.00205842	0.9472
UC	CD28- CD8br %T cell	78.7928	1.16032e-10	75.2126	2.16311e-10	-0.0324237	0.42798
UC	CD39+ CD8br %CD8br	35.3999	0.0180749	33.1848	0.0228865	-0.0163868	0.274114
UC	CD39+ CD8br %T cell	39.8978	0.00337487	39.8893	0.00216091	-0.00112905	0.95122
UC	CD39+ CD8br AC	41.1985	0.0112382	40.8772	0.0085227	-0.00562486	0.681553
UC	Secreting Treg AC	32.5971	0.0677705	28.7861	0.119233	0.0173813	0.110279
